# Supplementary material for: Nation-wide assessment of the distribution and population size of the data-deficient nurse shark (Ginglymostoma cirratum)
Source: PLoS One. 2021 Aug 24;16(8):e0256532. doi: 10.1371/journal.pone.0256532 (PMC8384212; doi:10.1371/journal.pone.0256532)
Supplement: S1 File — The excel file contains 4 sheets, detailing the BRUV efforts (sheet 1) and sightings (2) and the transect effort (3) and sightings (4). (XLSX) [file pone.0256532.s002.xlsx]

## Sheet: BRUV_effort
Location_code	Camera_No	Date	Protected	Start_time	End_time	Latitude	Longitude	Habitat	Bait	Depth_m	Temp_C	DO	Visibility	Salinity_ppt	Beaufort	pH	Length of video	Notes
2012_BZ_LRA_B_001		2012-04-26	N	10:08:00	11:13:00	17.1828	-87.6253	Back or patch reef	Barracuda	6.4
2012_BZ_LRA_B_002		2012-04-28	N	09:38:00	13:48:00	17.2608	-87.5251	Fore reef	Barracuda	10.5
2012_BZ_LRA_B_003		2012-04-25	N	09:43:00	11:13:00	17.326	-87.5643	Back or patch reef	Mackeral	7.3
2012_BZ_LRA_B_004		2012-04-28	N	11:22:00	12:32:00	17.4156	-87.4543	Fore reef	Barracuda	13.3
2012_BZ_LRA_B_005		2012-04-29	N	10:11:00	12:27:00	17.4237	-87.5521	Fore reef	Barracuda and mackeral	11.2
2012_BZ_LRA_B_006		2012-04-24	N	12:57:00	14:35:00	17.4477	-87.527	Fore reef	Mackeral	13
2012_BZ_LRA_B_007		2012-04-28	N	11:07:00	12:49:00	17.394	-87.4606	Fore reef	Barracuda	12.2
2012_BZ_LRA_B_008		2012-04-28	N	10:46:00	13:06:00	17.3617	-87.4821	Fore reef	Barracuda	12.1
2012_BZ_LRA_B_009		2012-04-26	N	14:03:00	15:21:00	17.1792	-87.5923	Fore reef	Barracuda	11.9
2012_BZ_LRA_B_010		2012-04-25	Y	14:42:00	15:53:00	17.2104	-87.5232	Fore reef	Mackeral	16.7
2012_BZ_LRA_B_011		2012-04-28	N	10:28:00	13:19:00	17.3313	-87.4992	Fore reef	Barracuda	8.9
2012_BZ_LRA_B_012		2012-04-26	N	10:01:00	11:13:00	17.2014	-87.6173	Back or patch reef	Barracuda	8.9
2012_BZ_LRA_B_013		2012-04-29	N	09:43:00	12:49:00	17.3307	-87.5844	Back or patch reef	Barracuda and mackeral	3.7
2012_BZ_LRA_B_014		2012-04-27	N	11:26:00	12:36:00	17.1486	-87.5966	Fore reef	Barracuda	7.7
2012_BZ_LRA_B_015		2012-04-26	N	14:12:00	15:28:00	17.1891	-87.5884	Fore reef	Barracuda	13.4
2012_BZ_LRA_B_016		2012-04-26	N	10:41:00	12:00:00	17.1764	-87.6201	Seagrass.lagoon	Barracuda	1.8
2012_BZ_LRA_B_017		2012-04-25	N	10:00:00	11:30:00	17.2875	-87.579	Seagrass.lagoon	Mackeral	7.6
2012_BZ_LRA_B_018		2012-04-24	N	11:56:00	13:46:00	17.4443	-87.4501	Fore reef	Mackeral	15.6
2012_BZ_LRA_B_019		2012-04-26	N	10:21:00	11:35:00	17.1456	-87.6289	Back or patch reef	Barracuda	3.3
2012_BZ_LRA_B_020		2012-04-24	N	15:45:00	17:26:00	17.3616	-87.5789	Seagrass.lagoon	Mackeral	4.2
2012_BZ_LRA_B_021		2012-04-25	N	14:00:00	15:22:00	17.2042	-87.5658	Back or patch reef	Mackeral	11.7
2012_BZ_LRA_B_022		2012-04-25	N	13:13:00	15:06:00	17.2493	-87.5712	Seagrass.lagoon	Mackeral	4.7
2012_BZ_LRA_B_023		2012-04-26	N	09:53:00	11:06:00	17.2143	-87.6135	Back or patch reef	Barracuda	9.1
2012_BZ_LRA_B_024		2012-04-24	N	15:27:00	16:38:00	17.4087	-87.5584	Fore reef	Mackeral	7
2012_BZ_LRA_B_025		2012-04-27	N	14:00:00	15:08:00	17.2259	-87.6007	Fore reef	Barracuda	5.5
2012_BZ_LRA_B_026		2012-04-28	N	10:01:00	13:34:00	17.2967	-87.5152	Fore reef	Barracuda	13.1
2012_BZ_LRA_B_027		2012-04-25	Y	14:23:00	15:37:00	17.2051	-87.5456	Back or patch reef	Mackeral	11.7
2012_BZ_LRA_B_028		2012-04-26	N	12:33:00	13:39:00	17.1332	-87.6022	Fore reef	Barracuda	7.5
2012_BZ_LRA_B_029		2012-04-26	N	12:14:00	13:25:00	17.1459	-87.6201	Seagrass.lagoon	Barracuda	3.4
2012_BZ_LRA_B_030		2012-04-25	N	10:22:00	11:45:00	17.2883	-87.5367	Seagrass.lagoon	Mackeral	7.5
2012_BZ_LRA_B_031		2012-04-25	Y	14:14:00	15:31:00	17.2165	-87.5433	Seagrass.lagoon	Mackeral	2.3
2012_BZ_LRA_B_032		2012-04-26	N	09:41:00	10:50:00	17.1861	-87.6075	Seagrass.lagoon	Barracuda	3.1
2012_BZ_LRA_B_037		2012-04-26	N	14:28:00	15:38:00	17.2	-87.5941	Seagrass.lagoon	Barracuda	2.3
2012_BZ_LRA_B_038		2012-04-24	N	12:38:00	14:19:00	17.4278	-87.4942	Seagrass.lagoon	Mackeral	4.2
2012_BZ_LRA_B_039		2012-04-25	N	09:53:00	11:22:00	17.3071	-87.5801	Back or patch reef	Mackeral	2.5
2012_BZ_LRA_B_042		2012-04-25	N	13:49:00	15:14:00	17.2263	-87.5604	Seagrass.lagoon	Mackeral and jack	5.2
2012_BZ_LRA_B_043		2012-04-29	N	09:22:00	13:06:00	17.2749	-87.5694	Back or patch reef	Barracuda and mackeral	1.9
2012_BZ_LRA_B_044		2012-04-24	N	15:13:00	16:45:00	17.4002	-87.5523	Seagrass.lagoon	Mackeral	1.9
2012_BZ_LRA_B_045		2012-04-25	Y	10:54:00	12:06:00	17.3158	-87.5331	Sink hole	Mackeral	4.2
2012_BZ_LRA_B_046		2012-05-03	Y	16:12:00	17:23:00	17.206	-87.5497	Reef wall	Barracuda	13.4
2012_BZ_LRA_B_047		2012-05-04	Y	08:22:00	09:40:00	17.2025	-87.5404	Reef wall	Barracuda	9.9
2012_BZ_NBZ_B_001		2012-04-03	Y	13:10:00	14:13:00	17.8865	-88.0341	Seagrass.lagoon	Barracuda	2
2012_BZ_NBZ_B_004		2012-04-03	Y	12:45:00	15:08:00	17.8747	-87.981	Seagrass.lagoon	Jack	1.6
2012_BZ_NBZ_B_006		2012-04-03	Y	07:32:00	08:40:00	17.8715	-87.9892	Seagrass.lagoon	Barracuda	3
2012_BZ_NBZ_B_007		2012-04-03	Y	07:28:00	08:35:00	17.8696	-87.9849	Seagrass.lagoon	Barracuda	2.7
2012_BZ_NBZ_B_008		2012-04-03	Y	07:21:00	08:28:00	17.8676	-87.9808	Seagrass.lagoon	Jack	2.4
2012_BZ_NBZ_B_009		2012-04-03	Y	12:07:00	15:00:00	17.8702	-87.9747	Seagrass.lagoon	Jack	1.1
2012_BZ_NBZ_B_011		2012-04-03	Y	06:49:00	07:57:00	17.8455	-87.9841	Seagrass.lagoon	Barracuda	1.3
2012_BZ_NBZ_B_012		2012-04-03	Y	07:10:00	08:17:00	17.8453	-87.9891	Seagrass.lagoon	Jack	3
2012_BZ_NBZ_B_013		2012-04-05	Y	09:15:00	10:22:00	17.8687	-87.9764	Fore reef	Jack	13.2
2012_BZ_NBZ_B_014		2012-04-05	Y	09:26:00	10:33:00	17.8558	-87.9749	Fore reef	Jack	13.7
2012_BZ_NBZ_B_016		2012-04-05	Y	09:35:00	10:41:00	17.8433	-87.9796	Fore reef	Jack	13.4
2012_BZ_NBZ_B_017		2012-03-29	Y	08:17:00	09:23:00	18.154	-87.8204	Fore reef	Barracuda	18.5
2012_BZ_NBZ_B_018		2012-03-29	Y	08:40:00	09:46:00	18.1644	-87.823	Fore reef	Barracuda	13.7
2012_BZ_NBZ_B_020		2012-03-16	Y	14:59:00	17:09:00	17.7923	-88.0018	Seagrass.lagoon	Barracuda and grunt	4.91	27	5.43		35.7
2012_BZ_NBZ_B_021		2012-03-26	Y	09:32:00	12:04:00	17.7645	-88.0067	Seagrass.lagoon	Barracuda	3.75	27.6	4.32		35.5
2012_BZ_NBZ_B_022		2012-03-26	Y	08:21:00	09:27:00	17.7652	-88.0018	Seagrass.lagoon	Barracuda	5.12	27.3	3.97		35.7
2012_BZ_NBZ_B_024		2012-03-26	Y	08:31:00	09:39:00	17.7523	-88.0042	Seagrass.lagoon	Barracuda	2.99	27.1	3.31		35.6
2012_BZ_NBZ_B_025		2012-03-14	Y	11:13:00	15:10:00	17.7368	-88.0149	Seagrass.lagoon	Grunt	3.08	27.5	4.26		35.5
2012_BZ_NBZ_B_026		2012-03-25	Y	15:16:00	16:25:00	17.7357	-88.0108	Back or patch reef	Barracuda	1.89	28.2	4.77		37
2012_BZ_NBZ_B_027		2012-03-25	Y	15:25:00	16:34:00	17.7223	-88.0126	Back or patch reef	Barracuda	6.59	28.2	4.78		35.6
2012_BZ_NBZ_B_028		2012-03-26	Y	08:44:00	09:54:00	17.709	-88.015	Seagrass.lagoon	Barracuda	4.88	27.4	4.2		35.7
2012_BZ_NBZ_B_029		2012-03-26	Y	16:41:00	17:37:00	17.7929	-87.9984	Back or patch reef	Barracuda	2.22	28	5.02		37.7
2012_BZ_NBZ_B_030		2012-03-26	Y	08:00:00	09:13:00	17.7906	-87.991	Fore reef	Barracuda	14.94	27.7	4.04		35.9
2012_BZ_NBZ_B_031		2012-03-17	Y	08:39:00	11:32:00	17.7656	-87.9964	Fore reef	Barracuda and mackeral	6.04	26.7	4.33		35.7
2012_BZ_NBZ_B_032		2012-03-26	Y	08:12:00	09:20:00	17.7624	-87.9931	Fore reef	Barracuda	16.37	27.2	4.15		35.6
2012_BZ_NBZ_B_033		2012-03-17	Y	08:58:00	11:23:00	17.7488	-88.0001	Fore reef	Barracuda and mackeral	5.43	26.8	4.13		35.6
2012_BZ_NBZ_B_034		2012-04-18	N	09:20:00	11:03:00	18.058	-88.0274	Mud	Barracuda	2.1
2012_BZ_NBZ_B_035		2012-03-25	Y	15:59:00	17:16:00	17.7079	-88.0074	Fore reef	Barracuda	11.52	26.9	4.37		37.4
2012_BZ_NBZ_B_036		2012-04-02	N	07:04:00	08:10:00	17.9181	-87.9583	Seagrass.lagoon	Jack	1.4
2012_BZ_NBZ_B_037		2012-04-02	N	07:00:00	08:05:00	17.9135	-87.9574	Seagrass.lagoon	Jack	2
2012_BZ_NBZ_B_040		2012-04-02	N	07:29:00	08:36:00	17.8942	-87.97	Seagrass.lagoon	Jack	2.6
2012_BZ_NBZ_B_041		2012-04-02	N	06:40:00	07:49:00	17.8883	-87.9741	Seagrass.lagoon	Barracuda	2.1
2012_BZ_NBZ_B_042		2012-04-02	N	11:14:00	12:28:00	17.9173	-87.9465	Fore reef	Barracuda	16
2012_BZ_NBZ_B_043		2012-04-02	N	11:05:00	12:15:00	17.9042	-87.9521	Fore reef	Barracuda	14.7
2012_BZ_NBZ_B_044		2012-04-05	N	09:05:00	10:12:00	17.8863	-87.9633	Fore reef	Jack	12.3
2012_BZ_NBZ_B_045		2012-03-26	N	14:54:00	16:04:00	17.8274	-88.0142	Seagrass.lagoon	Barracuda	2.96	29.1	4.17		35.8
2012_BZ_NBZ_B_046		2012-03-26	N	14:49:00	15:59:00	17.8287	-88.0072	Seagrass.lagoon	Barracuda	3.17	29.3	4.55		35.5
2012_BZ_NBZ_B_047		2012-03-26	N	15:03:00	16:09:00	17.8192	-88.0167	Seagrass.lagoon	Barracuda	2.8	28.2	4.35		37.7
2012_BZ_NBZ_B_048		2012-03-19	N	08:44:00	10:25:00	17.8136	-88.0158	Seagrass.lagoon	Barracuda	3.05	26.7	4.27		35.6
2012_BZ_NBZ_B_049		2012-03-19	N	08:32:00	10:32:00	17.8232	-88.0057	Seagrass.lagoon	Barracuda	2.93	26.5	4.42		35.6
2012_BZ_NBZ_B_050		2012-03-19	N	08:17:00	10:40:00	17.8262	-88.0057	Back or patch reef	Barracuda	3.29	26.7	4.66		35.7
2012_BZ_NBZ_B_051		2012-03-26	N	15:10:00	16:21:00	17.8165	-88.006	Seagrass.lagoon	Barracuda	2.9	27.9	4.35		37.8
2012_BZ_NBZ_B_052		2012-03-26	N	15:18:00	16:25:00	17.8114	-88.0046	Seagrass.lagoon	Barracuda	3.84	28.1	4.57		37.7
2012_BZ_NBZ_B_053		2012-03-19	N	08:06:00	10:53:00	17.8214	-87.9945	Back or patch reef	Barracuda	3.87	26.8	4.34		35.6
2012_BZ_NBZ_B_054		2012-03-26	N	16:33:00	17:31:00	17.8127	-87.9966	Back or patch reef	Barracuda	3.78	27.7	5.13		37.6
2012_BZ_NBZ_B_055		2012-03-18	N	15:39:00	17:24:00	17.8284	-87.991	Seagrass.lagoon	Jack mackeral and barracuda	4.42	27.3	5.07		35.8
2012_BZ_NBZ_B_056		2012-03-18	N	15:03:00	17:47:00	17.8121	-87.9944	Seagrass.lagoon	Jack mackeral and barracuda	4.02	27.3	4.84		35.7
2012_BZ_NBZ_B_057		2012-03-18	N	15:26:00	17:33:00	17.8286	-87.9836	Fore reef	Jack mackeral and barracuda	15.85	27	4.43		35.7
2012_BZ_NBZ_B_058		2012-03-18	N	15:15:00	17:41:00	17.8136	-87.9861	Fore reef	Jack mackeral and barracuda	16.61	27	4.66		35.7
2012_BZ_NBZ_B_059		2012-03-26	N	10:03:00	11:47:00	17.687	-88.0249	Seagrass.lagoon	Barracuda	4.12	27.8	4.22		35.6
2012_BZ_NBZ_B_060		2012-03-23	N	15:31:00	17:52:00	17.6838	-88.0218	Back or patch reef	Barracuda	5.36	26.9	4.27		37.1
2012_BZ_NBZ_B_061		2012-03-25	N	10:13:00	13:00:00	17.6743	-88.0316	Seagrass.lagoon	Barracuda	4.05	26.7	4.1		37.5
2012_BZ_NBZ_B_062		2012-03-25	N	10:19:00	13:04:00	17.6768	-88.0225	Seagrass.lagoon	Barracuda	5.27	26.4	3.97		37.4
2012_BZ_NBZ_B_063		2012-03-25	N	10:06:00	12:56:00	17.6669	-88.0326	Seagrass.lagoon	Barracuda	4.15	26.7	4.3		37.5
2012_BZ_NBZ_B_064		2012-03-23	N	09:50:00	12:47:00	17.6576	-88.0358	Seagrass.lagoon	Barracuda	5.21	27.5	4.22		35.8
2012_BZ_NBZ_B_066		2012-03-25	N	08:02:00	09:09:00	17.6488	-88.038	Seagrass.lagoon	Barracuda	4.79	27.3	4.74		35.7
2012_BZ_NBZ_B_067		2012-03-25	N	10:00:00	12:52:00	17.6585	-88.0281	Back or patch reef	Barracuda	5.21	27.4	4.02		35.7
2012_BZ_NBZ_B_068		2012-03-23	N	08:49:00	12:22:00	17.6333	-88.0415	Back or patch reef	Barracuda	4.85	26.9	4.28		36
2012_BZ_NBZ_B_069		2012-03-25	N	08:34:00	09:39:00	17.6367	-88.0374	Seagrass.lagoon	Barracuda	5.52	26.5	3.91		37.3
2012_BZ_NBZ_B_070		2012-03-25	N	08:27:00	09:34:00	17.6316	-88.0368	Back or patch reef	Barracuda	6.13	27.2	4.24		35.6
2012_BZ_NBZ_B_072		2012-03-25	N	08:10:00	09:22:00	17.6465	-88.0312	Back or patch reef	Barracuda	4.99	26.2	3.88		37.2
2012_BZ_NBZ_B_073		2012-03-23	N	09:06:00	12:38:00	17.6599	-88.0248	Back or patch reef but looks like seagrass to me!!	Barracuda	6.1	26.7	3.67		35.5
2012_BZ_NBZ_B_074		2012-03-23	N	09:19:00	12:44:00	17.6727	-88.0211	Back or patch reef	Barracuda	4.42	26.8	3.89		35.7
2012_BZ_NBZ_B_075		2012-03-23	N	09:34:00		17.6861	-88.0181	Back or patch reef	Barracuda	6.13	26.9	4.18		35.6
2012_BZ_NBZ_B_076		2012-03-26	N	10:32:00	11:38:00	17.6879	-88.0082	Fore reef	Barracuda	18.29	27.3	4.09		35
2012_BZ_NBZ_B_077		2012-03-26	N	10:18:00	11:34:00	17.6718	-88.0125	Fore reef	Barracuda	16.1	27.4	4.11		35.5
2012_BZ_NBZ_B_078		2012-03-18	N	09:42:00	11:22:00	17.6597	-88.0168	Fore reef	Mackeral and jack	14.02	26.9	4.47		35.7
2012_BZ_NBZ_B_079		2012-03-18	N	09:31:00	11:15:00	17.6571	-88.0247	Seagrass.lagoon	Mackeral and jack	6.12	26.8	4.43		35.7
2012_BZ_NBZ_B_080		2012-03-18	N	09:16:00	11:30:00	17.644	-88.0224	Fore reef	Mackeral and jack	14.94	26.9	4.69		35.7
2012_BZ_NBZ_B_081		2012-03-18	N	09:02:00	11:36:00	17.6316	-88.0271	Fore reef	Mackeral and jack	12.95	26.9	4.4		35.7
2012_BZ_NBZ_B_083		2012-03-29	Y	15:23:00	17:06:00	18.1681	-87.831	Seagrass.lagoon	Barracuda	3.3
2012_BZ_NBZ_B_084		2012-03-29	Y	10:46:00	12:09:00	18.1563	-87.8311	Seagrass.lagoon	Barracuda	1.7
2012_BZ_NBZ_B_086		2012-03-29	Y	08:00:00	09:15:00	18.1434	-87.8115	Fore reef	Barracuda	19.7
2012_BZ_NBZ_B_095		2012-03-29	Y	15:31:00	17:04:00	18.1861	-87.8359	Seagrass.lagoon	Barracuda	1.6
2012_BZ_SBZ_B_003		2012-04-14	Y	08:46:00	10:12:00	16.1962	-88.2248	Seagrass.lagoon	Mackeral	8.23
2012_BZ_SBZ_B_005		2012-04-14	Y	08:54:00	10:18:00	16.1834	-88.2314	Seagrass.lagoon	Mackeral	2.53
2012_BZ_SBZ_B_006		2012-04-14	Y	09:01:00	10:26:00	16.1734	-88.2415	Back or patch reef	Mackeral	5.12
2012_BZ_SBZ_B_007		2012-04-14	Y	11:47:00	12:55:00	16.172	-88.2363	Fore reef	Mackeral	4.57
2012_BZ_SBZ_B_008		2012-04-05	Y	10:09:00	11:22:00	16.1571	-88.5973	Back or patch reef	Jack	4.45	28.6	4.23		31.6
2012_BZ_SBZ_B_009		2012-04-05	Y	10:38:00	11:47:00	16.1588	-88.5642	Back or patch reef	Jack	7.07	29	4.2		33.2
2012_BZ_SBZ_B_010		2012-04-05	Y	16:41:00	17:48:00	16.1798	-88.564	Back or patch reef	Jack	8.11	29.3	4.64		33.2
2012_BZ_SBZ_B_011		2012-04-05	Y	16:09:00	17:16:00	16.194	-88.573	Back or patch reef	Jack	4.48	29.7	4.2		32.5
2012_BZ_SBZ_B_012		2012-04-14	Y	12:03:00	13:13:00	16.1468	-88.2484	Back or patch reef	Mackeral	3.63
2012_BZ_SBZ_B_013		2012-04-14	Y	09:24:00	10:44:00	16.1447	-88.2507	Back or patch reef	Mackeral	5.79
2012_BZ_SBZ_B_015		2012-04-14	Y	14:25:00	17:04:00	16.1279	-88.2506	Fore reef	Mackeral	10.12
2012_BZ_SBZ_B_016		2012-04-14	Y	14:33:00	17:11:00	16.1201	-88.2636	Back or patch reef	Mackeral	6.61
2012_BZ_SBZ_B_017		2012-03-29	N	09:36:00	11:46:00	16.6145	-88.0842	Reef	Mackeral	3.6	36.7	4.32		37.3
2012_BZ_SBZ_B_018		2012-03-29	N	15:41:00	16:52:00	16.6167	-88.07	Seagrass.lagoon	Mackeral	3.6	27.4	4.77		37.4
2012_BZ_SBZ_B_019		2012-03-28	N	10:22:00	11:56:00	16.628	-88.0567	Fore reef	Mackeral	21.64	27.3	4.3		35.6
2012_BZ_SBZ_B_020		2012-03-29	N	09:28:00	11:53:00	16.5957	-88.0742	Back or patch reef	Mackeral	4.7	26.6	3.96		37.3
2012_BZ_SBZ_B_021		2012-03-29	N	15:34:00	16:57:00	16.5973	-88.0594	Seagrass.lagoon	Mackeral	9.4	27	4.37		37.3
2012_BZ_SBZ_B_022		2012-03-28	N	10:08:00	11:43:00	16.609	-88.0449	Fore reef	Mackeral	19.2	26.6	4.13		37.2
2012_BZ_SBZ_B_023		2012-03-29	N	09:17:00	12:01:00	16.578	-88.0581	Back or patch reef	Mackeral	2.96	26.9	4.05		37.3
2012_BZ_SBZ_B_025		2012-03-28	N	09:55:00	11:31:00	16.5922	-88.0312	Fore reef	Mackeral	20.42	26.4	4.42		37.3
2012_BZ_SBZ_B_026		2012-03-29	Y	15:17:00	17:09:00	16.5639	-88.0242	Seagrass.lagoon	Mackeral	3.44	28.6	5.29		35.6
2012_BZ_SBZ_B_027		2012-03-28	Y	09:39:00	11:07:00	16.5699	-88.009	Fore reef	Mackeral	19.51	26.4	4.1		37.1
2012_BZ_SBZ_B_028		2012-03-29	Y	09:01:00	12:14:00	16.5475	-88.0228	Back or patch reef	Mackeral	2.9	26.5	4.12		37.2
2012_BZ_SBZ_B_029		2012-03-29	Y	15:08:00	17:15:00	16.5466	-88.0101	Seagrass.lagoon	Mackeral	4.3	27.3	4.78		37.1
2012_BZ_SBZ_B_030		2012-03-28	Y	09:13:00	10:55:00	16.5498	-87.9919	Fore reef	Mackeral	21.03	26.6	4.18		37.1
2012_BZ_SBZ_B_031		2012-03-29	Y	08:41:00	12:21:00	16.5304	-88.0074	Back or patch reef	Mackeral	4.82	26.6	4.16		37.1
2012_BZ_SBZ_B_032		2012-04-01	Y	08:38:00	09:52:00	16.475	-88.0056	Seagrass.lagoon	Barracuda and mackeral	1.62	28.3	4.16		35.2
2012_BZ_SBZ_B_033		2012-03-30	Y	08:47:00	13:10:00	16.4594	-88.0225	Back or patch reef	Barracuda and mackeral	5.55	27.3	4.2		35.3
2012_BZ_SBZ_B_034		2012-03-30	Y	13:48:00	16:22:00	16.4518	-88.0145	Fore reef	Barracuda and mackeral	18.29	27.1	4.76		36.6
2012_BZ_SBZ_B_035		2012-03-30	Y	08:55:00	12:10:00	16.4433	-88.0392	Seagrass.lagoon	Barracuda and mackeral	1.8	26.5	3.78		36.8
2012_BZ_SBZ_B_036		2012-03-30	Y	14:06:00	16:15:00	16.4324	-88.0262	Fore reef	Barracuda and mackeral	16.73	27.1	4.16		36.3
2012_BZ_SBZ_B_038		2012-03-28	N	15:46:00	17:19:00	16.4151	-88.0404	Fore reef	Mackeral	18.29	26.8	4.28		36.9
2012_BZ_SBZ_B_039		2012-03-28	N	14:45:00	16:46:00	16.409	-88.07	Fore reef	Mackeral	4.48	27	4.64		37
2012_BZ_SBZ_B_040		2012-03-28	N	15:30:00	17:09:00	16.4001	-88.0597	Fore reef	Mackeral	16.18	26.9	4.14		36.8
2012_BZ_SBZ_B_041		2012-03-28	N	14:57:00	16:55:00	16.3921	-88.0866	Seagrass.lagoon	Mackeral	5.24	27	4.7		36.8
2012_BZ_SBZ_B_042		2012-03-28	N	15:12:00	17:00:00	16.3841	-88.0792	Fore reef	Mackeral	13.9	26.9	4.1		36.7
2012_BZ_SBZ_B_043		2012-04-02	Y	10:50:00	12:54:00	16.5137	-87.9626	Fore reef	Barracuda and mackeral	31.39	27.3	4.32		35.3
2012_BZ_SBZ_B_044		2012-04-02	Y	11:06:00	12:57:00	16.5056	-87.9628	Fore reef	Barracuda and mackeral	33.53	27.7	4.38		35.4
2012_BZ_SBZ_B_045		2012-04-02	Y	11:16:00	13:02:00	16.5068	-87.9731	Fore reef	Barracuda and mackeral	7.41	27.7	4.41		35.4
2012_BZ_SBZ_B_046		2012-04-02	Y	11:25:00	13:07:00	16.52	-87.971	Fore reef	Barracuda and mackeral	6.13	27.7	4.1		35.5
2012_BZ_SBZ_B_047		2012-04-05	Y	10:46:00	11:52:00	16.1644	-88.5722	Back or patch reef	Jack	6.61	29.1	4.25		33.2
2012_BZ_SBZ_B_048		2012-04-05	Y	10:55:00	12:01:00	16.1714	-88.5555	Back or patch reef	Jack	7.28	29	4.2		33.3
2012_BZ_SBZ_B_049		2012-04-14	Y	09:15:00	10:36:00	16.1583	-88.2429	Seagrass.lagoon	Mackeral	4.21
2012_BZ_SBZ_B_051		2012-04-05	Y	16:32:00	17:37:00	16.1877	-88.5786	Back or patch reef	Jack	6.58	29.4	4.14		32.9
2012_BZ_SBZ_B_052		2012-04-14	Y	11:36:00	12:42:00	16.153	-88.2376	Fore reef	Mackeral	16.03
2012_BZ_SBZ_B_053		2012-04-14	Y	11:27:00	12:32:00	16.1433	-88.2416	Fore reef	Mackeral	11.49
2012_BZ_SBZ_B_054		2012-04-14	Y	11:16:00	12:23:00	16.1341	-88.2465	Fore reef	Mackeral	14.45
2012_BZ_SBZ_B_055		2012-04-13	Y	14:47:00	17:45:00	16.0911	-88.2938	Back or patch reef	Mackeral	4.88	28.9	4.6		34.1
2012_BZ_SBZ_B_056		2012-04-14	Y	14:55:00	17:18:00	16.1109	-88.2646	Fore reef	Mackeral	7.62
2012_BZ_SBZ_B_058		2012-04-13	Y	10:03:00	12:34:00	16.1746	-88.3318	Fore reef	Mackeral	21.34	28.4	4.24		34.4
2012_BZ_SBZ_B_059		2012-04-13	Y	09:51:00	12:41:00	16.1745	-88.3426	Back or patch reef	Mackeral	7.04	28.4	4.21		34.5
2012_BZ_SBZ_B_060		2012-04-13	Y	15:54:00	17:08:00	16.1526	-88.3299	Fore reef	Mackeral	18.26	28.7	4.41		35
2012_BZ_SBZ_B_061		2012-04-13	Y	09:39:00	12:50:00	16.1512	-88.334	Back or patch reef	Mackeral	6.28	28.4	4.21		34.5
2012_BZ_SBZ_B_062		2012-04-13	Y	15:41:00	17:11:00	16.1394	-88.3307	Fore reef	Mackeral	20.73	28.8	4.36		34.9
2012_BZ_SBZ_B_063		2012-04-13	Y	09:31:00	12:56:00	16.1381	-88.3349	Back or patch reef	Mackeral	9.17	28.3	4.22		34.4
2012_BZ_SBZ_B_064		2012-04-13	Y	15:26:00	17:18:00	16.1238	-88.3287	Fore reef	Mackeral	20.73	29	4.24		34.9
2012_BZ_SBZ_B_065		2012-04-13	Y	09:22:00	13:02:00	16.1229	-88.3342	Back or patch reef	Mackeral	5.7	28.4	4.09		34.5
2012_BZ_SBZ_B_066		2012-04-13	Y	15:06:00	17:33:00	16.0873	-88.32	Back or patch reef	Mackeral	6.13	28.9	4.32		33.9
2012_BZ_SBZ_B_067		2012-04-13	Y	09:05:00	13:27:00	16.0853	-88.3171	Back or patch reef	Mackeral	4.91	28.3	3.99		34.3
2012_BZ_SBZ_B_068		2012-04-13	Y	14:54:00	17:51:00	16.0865	-88.2883	Back or patch reef	Mackeral	4.48	28.7	4.92		34.2
2012_BZ_SBZ_B_069		2012-04-05	Y	10:20:00	11:30:00	16.1752	-88.5735	Back or patch reef	Jack	7.92	29	4.14		33.4
2012_BZ_SBZ_B_070		2012-04-05	Y	10:28:00	11:37:00	16.1851	-88.5562	Back or patch reef	Jack	6.77	28.9	4.1		33.8
2012_BZ_SBZ_B_071		2012-04-14	Y	11:55:00	13:05:00	16.1654	-88.2441	Seagrass.lagoon	Mackeral	5.12
2014_BZ_LRA_B_001	12	2014-05-02	N	14:58:00	16:07:00	17.1331	-87.6013	Forereef	Barracuda	9.14				40			60
2014_BZ_LRA_B_002	6	2014-05-08	N	08:00:00	10:08:00	17.1441	-87.629	Forereef	Barracuda	4.27					3		60
2014_BZ_LRA_B_003	4	2014-04-27	N	11:17:00	14:31:00	17.1761	-87.623	Grass	Barracuda	1.2				40	4		60
2014_BZ_LRA_B_004	3	2014-04-27	N	11:10:00	14:44:00	17.1827	-87.6254	Forereef	Barracuda	5.5				40	4		60
2014_BZ_LRA_B_005	2	2014-04-27	N	14:36:00	15:52:00	17.2017	-87.6173	Forereef	Barracuda	8.84				40	4		60
2014_BZ_LRA_B_007	10	2014-04-27	N	14:20:00	16:00:00	17.2257	-87.601	Forereef	Barracuda	4.75				40	4		60
2014_BZ_LRA_B_008	2	2014-04-27	N	08:27:00	12:09:00	17.2494	-87.572	Sand	Barracuda	12.19				40	3		60	move
2014_BZ_LRA_B_009	10	2014-04-27	N	08:07:00	12:16:00	17.2876	-87.5796	Sand	Barracuda	10.36				40	3		60	move 100 to wall
2014_BZ_LRA_B_010	16	2014-04-27	N	07:50:00	12:26:00	17.3257	-87.5849	Sand	Barracuda	13.05				40	3		60
2014_BZ_LRA_B_011	16	2014-04-29	N	08:14:00	11:34:00	17.3309	-87.5853	Sand	Barracuda	9.11	27.8	5.52	8.45	39.29	4		60
2014_BZ_LRA_B_012	12	2014-04-29	N	08:28:00	11:42:00	17.3618	-87.5795	Sand	Barracuda	6.37	27.9	6.69	8.4	39.34	4		60
2014_BZ_LRA_B_013	3	2014-04-26	N	10:47:00	12:08:00	17.4081	-87.5587	Sand	Barracuda	5.18			95	40	3		60	move to deep
2014_BZ_LRA_B_014	2	2014-04-26	N	10:35:00	11:58:00	17.4245	-87.5524	Rock	Barracuda	10.67			20	45	3		60	move to deep
2014_BZ_LRA_B_015	4	2014-04-26	N	10:18:00	11:50:00	17.4474	-87.5272	Rock	Barracuda	14.63				40	3		60
2014_BZ_LRA_B_016	10	2014-04-26	N	10:05:00	11:38:00	17.4659	-87.4963	Sand	Barracuda	5.15				40	3		60
2014_BZ_LRA_B_021	2	2014-05-03	N	15:18:00	16:31:00	17.3312	-87.4992	Forereef	Barracuda	11					2		60
2014_BZ_LRA_B_022	4	2014-05-03	N	15:01:00	16:41:00	17.295	-87.5162	Forereef	Barracuda	10					2		60
2014_BZ_LRA_B_023	12	2014-05-03	N	14:49:00	16:43:00	17.2627	-87.5219	Forereef	Barracuda	15					2		60
2014_BZ_LRA_B_024	16	2014-05-03	N	14:37:00	16:58:00	17.2604	-87.5253	Forereef	Barracuda	13					2		60
2014_BZ_LRA_B_027	16	2014-05-02	N	14:24:00	15:35:00	17.1875	-87.5889	Forereef	Barracuda	13.72				40			60
2014_BZ_LRA_B_028	2	2014-05-02	N	14:34:00	15:44:00	17.1798	-87.592	Forereef	Barracuda	11.28				40			40.25
2014_BZ_LRA_B_029	16	2014-04-26	N	09:45:00	11:26:00	17.4436	-87.4644	Sand	Barracuda	1.98				40	3		60
2014_BZ_LRA_B_030	10	2014-04-26	N	15:40:00	17:25:00	17.4274	-87.495	Grass	Barracuda	4.21				40	3		60
2014_BZ_LRA_B_031	4	2014-04-26	N	16:05:00	17:08:00	17.4007	-87.5512	Grass	Barracuda	1.22				40	3		28.5
2014_BZ_LRA_B_032	2	2014-04-26	N	15:20:00	17:15:00	17.4061	-87.518	Grass	Barracuda	3.29				40	3		60
2014_BZ_LRA_B_033	16	2014-04-26	N	15:07:00	17:33:00	17.3861	-87.4939	Sand	Barracuda	4.57				40	3		60
2014_BZ_LRA_B_034	10	2014-04-29	N	08:42:00	11:53:00	17.3649	-87.5536	Sand/Grass	Barracuda	3.41	28	5.83	8.46	39.33	4		60
2014_BZ_LRA_B_035	12	2014-04-28	Y	14:26:00	16:15:00	17.3239	-87.5348	Grass	Barracuda	5.7				40	4		60
2014_BZ_LRA_B_036	2	2014-04-28	Y	08:27:00	11:17:00	17.314	-87.5318	Grass/Sand	Barracuda	7.62				37	4		60
2014_BZ_LRA_B_037	10	2014-04-28	Y	14:15:00	16:22:00	17.3151	-87.5339	Sand/Rock	Barracuda	6.34				40	4		60
2014_BZ_LRA_B_038	6	2014-04-28	Y	08:12:00	11:17:00	17.3154	-87.5404	Grass	Barracuda	5.12				35	4		60
2014_BZ_LRA_B_039	3	2014-04-28	N	14:44:00	15:58:00	17.3069	-87.5803	Sand	Barracuda	2.56				40	4		60
2014_BZ_LRA_B_040	4	2014-04-28	N	13:50:00	16:31:00	17.2884	-87.5367	Grass	Barracuda	6.68				47	4		60	Bait arm missing, nurse @ 002183
2014_BZ_LRA_B_041	16	2014-04-25	N	15:56:00	17:08:00	17.2556	-87.5611	Sand/Grass	Barracuda	3.05				40	2		60
2014_BZ_LRA_B_042	3	2014-04-25	N	15:42:00	17:34:00	17.2263	-87.5825	Sand/Rock	Barracuda	4.11				40	2		60
2014_BZ_LRA_B_043	9	2014-04-25	Y	15:22:00	17:48:00	17.2164	-87.5435	Sand	Barracuda	2.04				40	2		60
2014_BZ_LRA_B_045	4	2014-04-27	N	09:10:00	10:30:00	17.1991	-87.5913	Sand	Barracuda	1.16				40	4		60
2014_BZ_LRA_B_046	3	2014-04-27	N	09:20:00	10:37:00	17.186	-87.603	Grass	Barracuda	3.44				40	4		60
2014_BZ_LRA_B_047	6	2014-04-27	N	11:44:00	14:58:00	17.1706	-87.6071	Sand	Barracuda	2				40	4		60	new card
2014_BZ_LRA_B_048	12	2014-04-27	N	09:38:00	11:25:00	17.1451	-87.6205	Patch	Barracuda	3.57				40	4		60	one BRUV only
2014_BZ_LRA_B_049	4	2014-05-02	N	14:48:00	15:59:00	17.1488	-87.5957	Forereef	Barracuda	11.09				40			60
2014_BZ_TUR_B_001	2	2014-03-30	Y	10:27:00	12:12:00	17.1564	-87.9091	Forereef	Bonito	14.8	27.7				2	8.2	60
2014_BZ_TUR_B_002	5	2014-03-30	Y	10:51:00	12:24:00	17.2175	-87.9438	Forereef	Bonito	14.1	27.8					8.21	60	Camera malfunction; no data; only sand, no reef nearby
2014_BZ_TUR_B_002	4	2014-04-12	Y	09:37:00	12:23:00	17.2174	-87.9434	Forereef	Bloody mix	11.1	27.4	3.41		39.05	3	8.34	60
2014_BZ_TUR_B_003	9	2014-03-29	Y	11:00:00	12:26:00	17.2821	-87.962	Forereef	Bonito	12	27.7	4.79		38.41	3		60
2014_BZ_TUR_B_004	12	2014-03-30	Y	11:20:00	12:45:00	17.3452	-87.9543	Forereef	Bonito	13.4	27.8					8.2	60
2014_BZ_TUR_B_005	12	2014-03-30	Y	13:02:00	15:19:00	17.4098	-87.9277	Forereef	Bonito	13.3	27.9					8.22	60
2014_BZ_TUR_B_006	2	2014-03-30	Y	13:26:00	15:04:00	17.4733	-87.8848	Forereef	Bonito	12.9	27.7					8.19	60
2014_BZ_TUR_B_007	3	2014-04-03	Y		14:59:00	17.5361	-87.8275	Forereef	Bloody mix	10	27.5				3		60
2014_BZ_TUR_B_008	4	2014-04-03	Y	10:57:00	13:47:00	17.5998	-87.809	Forereef	Bloody mix	16	27.5					8.29	60
2014_BZ_TUR_B_009	4	2014-03-30	Y	11:12:00	12:17:00	17.5989	-87.7419	Forereef	Bonito	20.303					2		60
2014_BZ_TUR_B_010	19	2014-03-30	Y	10:47:00	12:30:00	17.5342	-87.7426	Forereef	Bonito	19.697					2		60
2014_BZ_TUR_B_011	3	2014-03-30	Y	10:17:00	12:50:00	17.4678	-87.7912	Forereef	Bonito	18.7879					2		60
2014_BZ_TUR_B_012	5	2014-03-29	Y	16:04:00	17:00:00	17.41	-87.805	Forereef	Bonito	13.6364	28	4.91		38.53	4	8.15	28
2014_BZ_TUR_B_013	16	2014-03-29	Y	15:36:00	17:20:00	17.347	-87.7897	Forereef	Bonito	12.12	27.8	4.91		38.26	4	8.26	60
2014_BZ_TUR_B_014	12	2014-03-29	Y	13:07:00	17:40:00	17.2782	-87.8045	Forereef	Bonito	14.2	27.8	4.85		38.48	4	8.27	60
2014_BZ_TUR_B_015	16	2014-03-30	Y	10:02:00	11:52:00	17.2186	-87.8553	Forereef	Bonito	11.2	27.8				2		60
2014_BZ_TUR_B_016	4	2014-03-28	Y	13:14:00	14:19:00	17.5609	-87.7664	Sand	Bonito	3.0303					2		60
2014_BZ_TUR_B_017	16	2014-04-03	Y	10:11:00	11:38:00	17.5224	-87.8063	Seagrass	Bloody mix	2.8	28.3				2	8.31	60
2014_BZ_TUR_B_018	16	2014-03-30	Y	13:41:00	14:55:00	17.4775	-87.8526	Forereef	Bonito	1.9	29.2					8.14	16
2014_BZ_TUR_B_019	2	2014-04-03	Y	09:44:00	15:20:00	17.4455	-87.8862	Seagrass	Bloody mix	1.5	28.3				2	8.3	60
2014_BZ_TUR_B_020	2	2014-03-28	Y	15:09:00	17:31:00	17.4072	-87.8589	Seagrass	Bonito	4	28.2	4.8		38.77			60
2014_BZ_TUR_B_022	10	2014-03-28	Y	15:58:00	17:00:00	17.3365	-87.9318	Seagrass	Bonito	15.5	28.6	3.94		39.85			60
2014_BZ_TUR_B_023	4	2014-03-28	Y	14:35:00	17:43:00	17.3753	-87.8191	Seagrass	Bonito	4	28.9	6.09					60
2014_BZ_TUR_B_024	12	2014-03-29	Y	09:11:00	13:07:00	17.3368	-87.8189	Seagrass	Bonito	3.1	28	4.65		38.77	4		60	N 17.33786; W 87.86631; exact location because the station was on an island
2014_BZ_TUR_B_025	2	2014-03-29	Y	09:33:00	12:35:00	17.2983	-87.905	Seagrass	Bonito	1.3	28	4.46		39.71	4		60
2014_BZ_TUR_B_026	4	2014-03-29	Y	10:14:00	12:37:00	17.2623	-87.9408	Seagrass	Bonito	2	28.1	5.05		39.38	4		60
2014_BZ_TUR_B_027	9	2014-03-29	Y	15:30:00	17:22:00	17.2665	-87.8716	Seagrass	Bonito	2.1	28.9				3		60
2014_BZ_TUR_B_028	2	2014-03-29	Y	16:03:00	17:10:00	17.228	-87.9113	Seagrass	Bonito	2.3	28.6				3		55
2014_BZ_TUR_B_029	4	2014-03-29	Y	15:48:00	17:01:00	17.1938	-87.8804	Seagrass	Bonito	3	28.7	8.7			3		60
2014_BZ_TUR_B_030	2	2014-04-07	Y	12:21:00	13:35:00	17.2924	-87.8183	Seagrass	Bloody Mix	3.6	28.4	4.01		38.89	2	8.34	60
2014_BZ_TUR_B_031	12	2014-04-03	Y	10:41:00	13:37:00	17.608	-87.7825	Patchreef/Sand	Bloody mix	5	27.4				4	8.37	60
2015_BZ_LRA_B_001	10	2015-05-20	N	10:32:00	12:00:00	17.1332	-87.6013	Forereef	Bloody mix	10.8	29		20		3		60
2015_BZ_LRA_B_002	4	2015-05-12	N	09:24:00	11:34:00	17.1472	-87.6335	Forereef	Barracuda	9.2	29.5		30		4		60
2015_BZ_LRA_B_003	4	2015-05-11	N	10:14:00	11:50:00	17.1762	-87.6228	Seagrass	Barracuda	1.2	30.5		30		4		60
2015_BZ_LRA_B_004	1	2015-05-11	N	10:28:00	11:56:00	17.1829	-87.6201	Forereef	Barracuda	10.9	31		30		4		60
2015_BZ_LRA_B_005	1	2015-05-12	N	09:50:00	11:18:00	17.1955	-87.6201	Forereef	Barracuda	9.1	28.5		30		4		60
2015_BZ_LRA_B_006	9	2015-05-11	N	12:43:00	14:21:00	17.2134	-87.6142	Forereef	Barracuda	10.5	29.5		40		4		60
2015_BZ_LRA_B_007	14	2015-05-11	N	12:57:00	14:30:00	17.2267	-87.6009	Forereef	Barracuda	6.2	28.5		40		4		60
2015_BZ_LRA_B_008	12	2015-05-07	N	15:57:00	17:36:00	17.2488	-87.5721	Sand	Barracuda	11.3			80		2		60
2015_BZ_LRA_B_009	2	2015-05-07	N	16:14:00	17:20:00	17.2868	-87.5809	Sand	Barracuda	12			80		2		60
2015_BZ_LRA_B_010	14	2015-05-08	N	15:18:00	16:33:00	17.3258	-87.5849	Forereef	Barracuda	12	31.5		40		3		60
2015_BZ_LRA_B_011	4	2015-05-08	N	15:12:00	16:27:00	17.3303	-87.585	Forereef	Barracuda	9	31		40		3		60
2015_BZ_LRA_B_012	5	2015-05-08	N	15:00:00	16:18:00	17.3609	-87.5793	Forereef	Barracuda	6.2	31		40		3		60
2015_BZ_LRA_B_013	2	2015-05-08	N	14:43:00	16:05:00	17.4085	-87.5587	Forereef	Barracuda	12.6	31		40		3		60
2015_BZ_LRA_B_014	12	2015-05-08	N	14:30:00	15:59:00	17.4245	-87.55	Forereef	Barracuda	7	31		40		3		60
2015_BZ_LRA_B_015	9	2015-05-08	N	14:12:00	15:52:00	17.4475	-87.5269	Forereef	Barracuda	11	30.5		40		3		60
2015_BZ_LRA_B_016	1	2015-05-13	N	09:56:00	13:27:00	17.4683	-87.4974	Forereef	Barracuda				30		4		60
2015_BZ_LRA_B_017	9	2015-05-19	N	12:35:00	14:14:00	17.4444	-87.4508	Forereef	Bloody mix	13	30.5		40		3		60
2015_BZ_LRA_B_018	11	2015-05-19	N	12:10:00	14:27:00	17.415	-87.4538	Forereef	Bloody mix	13.2	30.5		40		3		60
2015_BZ_LRA_B_019	10	2015-05-19	N	11:47:00	14:39:00	17.3955	-87.46	Forereef	Bloody mix	13.4	29.5		40		3		60
2015_BZ_LRA_B_021	12	2015-05-19	N	11:06:00	15:04:00	17.3316	-87.4976	Forereef	Bloody mix	18.1	29		40		3		60
2015_BZ_LRA_B_022	4	2015-05-19	N	10:40:00	15:19:00	17.2966	-87.5151	Forereef	Bloody mix	12.1	29.5		40		3		60
2015_BZ_LRA_B_023	8	2015-05-19	Y	13:45:00	17:51:00	17.2629	-87.5218	Forereef	Bloody mix	18.4	29		40		3		60
2015_BZ_LRA_B_025	6	2015-05-20	Y	09:13:00	12:54:00	17.2096	-87.5242	Forereef	Bloody mix	14.4	29.5		20		3		60
2015_BZ_LRA_B_026	4	2015-05-19	Y	16:20:00	18:16:00	17.2054	-87.5465	Forereef	Bloody mix	12.9	29.5		20		3		60
2015_BZ_LRA_B_027	11	2015-05-20	N	09:46:00	12:28:00	17.1871	-87.5889	Forereef	Bloody mix	13	28.5		20		3		60
2015_BZ_LRA_B_028	7	2015-05-20	N	09:55:00	12:22:00	17.1768	-87.5919	Forereef	Bloody mix	19.5	29.5		20		3		60
2015_BZ_LRA_B_029	14	2015-05-08	N	10:23:00	13:14:00	17.4434	-87.4645	Sand	Barracuda	2.2	30.5		40		3		60
2015_BZ_LRA_B_030	5	2015-05-08	N	10:36:00	13:04:00	17.4276	-87.4945	Sand	Barracuda	4.5	30		40		3		60
2015_BZ_LRA_B_031	1	2015-05-16	N	11:18:00		17.4009	-87.5516	Sand	Barracuda	1.6	30.5		30		3		60
2015_BZ_LRA_B_032	9	2015-05-08	N	10:47:00	12:53:00	17.4061	-87.5181	Sand/Seagrass	Barracuda	3.5	31		40		3		60
2015_BZ_LRA_B_033	2	2015-05-08	N	11:24:00	12:28:00	17.3861	-87.4937	Sand/Seagrass	Barracuda	5	30		40		3		60
2015_BZ_LRA_B_034	1	2015-05-09	N	13:10:00	14:27:00	17.3648	-87.5536	Patchreef	Barracuda	2.8	31		90		3		60
2015_BZ_LRA_B_035	5	2015-05-09	Y	12:36:00	14:48:00	17.3239	-87.5347	Patchreef	Barracuda	2.7	31		80		3		60
2015_BZ_LRA_B_036	12	2015-05-10	Y	10:13:00	12:17:00	17.3139	-87.5318	patchreef	Jack	15.9	29		60		4		60
2015_BZ_LRA_B_037	5	2015-05-10	Y	10:40:00	12:13:00	17.3149	-87.534	patchreef	Jack	4.4	30.5		50		4		60
2015_BZ_LRA_B_038	9	2015-05-09	Y	12:49:00	14:42:00	17.3154	-87.5403	Patchreef	Barracuda	5.9	32		85		3		60
2015_BZ_LRA_B_039	4	2015-05-10	N	09:48:00	12:32:00	17.307	-87.5802	sand	Jack	3.2	29.5		60		4		60
2015_BZ_LRA_B_040	14	2015-05-09	N	15:11:00	16:25:00	17.2884	-87.5368	Patchreef	Barracuda	7.6	31		90		3		60
2015_BZ_LRA_B_041	2	2015-05-10	N	09:28:00	12:46:00	17.2857	-87.5609	patchreef	Jack	4.3	31		60		4		60
2015_BZ_LRA_B_042	5	2015-05-07	N	15:37:00	17:44:00	17.2256	-87.5608	Sand	Barracuda	5.1			80		2		60
2015_BZ_LRA_B_043	4	2015-05-07	Y	15:34:00	17:49:00	17.2163	-87.5434	Sand	Barracuda	2.2			80		2		60
2015_BZ_LRA_B_044	9	2015-05-10	N	14:25:00	15:49:00	17.2088	-87.5679	Sand	Jack	5.5	29.5		60		4		60
2015_BZ_LRA_B_045	1	2015-05-10	N	14:03:00	15:30:00	17.1991	-87.591	Sand	Jack	1.1	31.5		60		4		60
2015_BZ_LRA_B_046	2	2015-05-11	N	09:10:00	11:40:00	17.1858	-87.6078	Seagrass	Barracuda	2.7	29.5		60		4		60
2015_BZ_LRA_B_047	14	2015-05-11	N	09:24:00	11:11:00	17.1705	-87.6072	Sand	Barracuda	1.9	30		60		4		60
2015_BZ_LRA_B_048	5	2015-05-11	N	09:37:00	11:22:00	17.146	-87.6199	Patchreef	Barracuda	3.4	29		40		4		60
2015_BZ_LRA_B_049	8	2015-05-20	N	10:16:00	12:11:00	17.1484	-87.5956	Forereef	Bloody mix	13.4	29.5		20		3		60
2015_BZ_TUR_B_002	2	2015-04-12	Y	10:09:00	14:27:00	17.2087	-87.9404	Sand/coral	Bonito	11.6	27.7	5.7		35.87	3	8.17	60
2015_BZ_TUR_B_003	0	2015-04-12	Y	10:35:00	14:10:00	17.282	-87.9619	Sand/coral	Bonito	15.9	27.6	5.8		35.88	3	8.21	60
2015_BZ_TUR_B_004	12	2015-04-12	Y	11:04:00	13:56:00	17.3425	-87.9556	Sand/coral	Bonito	13.7	27.7	6		35.82	3	8.14	60
2015_BZ_TUR_B_005		2015-04-12	Y	11:24:00	13:38:00	17.4104	-87.9273	Sand/coral	Bonito	16.8	27.7	6		35.82	3	8.2	60	had to move 200m South from transect point because of dive boat/divers
2015_BZ_TUR_B_006	4	2015-04-13	Y	09:52:00	11:06:00	17.4724	-87.8855	Sand/coral	Bonito	10	27.5	5.7		36.24	3	8.65	60
2015_BZ_TUR_B_007	2	2015-04-13	Y	11:33:00	17:42:00	17.5332	-87.8292	Sand/coral	Bonito	9.7	27.5	5.8		36.28	3	8.6	60
2015_BZ_TUR_B_008		2015-04-13	Y	12:45:00		17.6002	-87.809	Sand	Bonito	11.1	28	6.1		36.3	3	8.68	60
2015_BZ_TUR_B_011	12	2015-04-20	Y	11:07:00	14:10:00	17.4686	-87.7912	Forereef	Bonito	14.9	27.8	5.8		36.27	2	9.57	60
2015_BZ_TUR_B_012	66	2015-04-20	Y	10:12:00	14:30:00	17.4106	-87.8059	Forereef	Bonito	12.2	28.1	5.3		36.28	3	9.26	60
2015_BZ_TUR_B_013	4	2015-04-20	Y	09:13:00	14:47:00	17.3497	-87.7907	Forereef	Bonito		27.7	5.6		36.23	3	9.38	60
2015_BZ_TUR_B_014	2	2015-04-20	Y	08:26:00	12:17:00	17.4245	-87.55	Forereef	Bonito	15.1					3		60
2015_BZ_TUR_B_015	2	2015-04-19	Y	14:18:00		17.2121	-87.8534	Forereef	Bonito	13.4					3		60
2015_BZ_TUR_B_016		2015-04-13	Y	14:48:00	16:00:00	17.5544	-87.7731	Seagrass	Bonito	3.5	28.3	5.9		32	3	8.4	60
2015_BZ_TUR_B_017	2	2015-04-16	Y	10:29:00	12:12:00	17.5159	-87.8129	Seagrass	Bonito	2.3	28.8	6.3		38.29	3	14.28	60
2015_BZ_TUR_B_018	66	2015-04-16	Y	11:07:00	12:23:00	17.4779	-87.8392	Seagrass	Bonito	2.3	29	5.37		38.48	3	13.63	60
2015_BZ_TUR_B_019		2015-04-13	Y	09:41:00	10:51:00	17.4459	-87.8861	Zacate	Bonito	1.8	28.5	5.6		36.86	3	8.59	60
2015_BZ_TUR_B_020	4	2015-04-16	Y	08:49:00	13:09:00	17.4136	-87.8527	Seagrass	Bonito	3.6	27.8	5.16		37.26	3	13.73	60
2015_BZ_TUR_B_021	4	2015-04-19	Y	09:26:00	14:30:00	17.3754	-87.887	Seagrass	Bonito	3.5	28.5	5.2		36.69	2	9.22	60
2015_BZ_TUR_B_022	66	2015-04-19	Y	10:53:00	15:50:00	17.3365	-87.9318	Seagrass	Bonito	4.4	28.6	5.4		36.5	2	9.35	60
2015_BZ_TUR_B_023	12	2015-04-14	Y	12:20:00	15:56:00	17.3753	-87.8256	Seagrass	Bonito	3.4	29.1	3		37.53	3	8.7	60
2015_BZ_TUR_B_024	2	2015-04-23	Y	09:21:00	13:21:00	17.3381	-87.8665	Seagrass	Bonito	4.1	29.4	5.2		37.61	2	9.84	60
2015_BZ_TUR_B_025	66	2015-04-14	Y	12:28:00	15:30:00	17.2985	-87.9054	Seagrass	Bonito	1	28.8	4.9		37.22	3	8.72	60
2015_BZ_TUR_B_026	12	2015-04-14	Y	09:04:00	11:13:00	17.2701	-87.9335	Seagrass	Bonito	1.8	28.1	5.4		36.34	3	8.7	60
2015_BZ_TUR_B_027	4	2015-04-14	Y	08:42:00	11:28:00	17.2665	-87.8717	Seagrass	Bonito	2	28.2	5.1		36.8	3	8.6	60
2015_BZ_TUR_B_028	2	2015-04-14	Y	09:22:00	11:03:00	17.228	-87.9115	Seagrass	Bonito	2	28.6	5.4		36.37	3	8.7	60
2015_BZ_TUR_B_029	66	2015-04-14	Y	09:42:00	10:33:00	17.1994	-87.8745	Seagrass	Bonito	2.1	28.8	5.4		36.64	3	8.68	60
2015_BZ_TUR_B_030	47	2015-04-16	Y	15:30:00	16:43:00	17.2921	-87.8182	Seagrass	Bonito	3.7							60
2016_BZ_GLO_B_001	12	2016-08-21	Y	09:34:00	15:20:00	16.714	-87.8752	Forereef	Bonito	15.2	30				4		60	cage gone
2016_BZ_GLO_B_002	14	2016-08-23	Y	10:05:00	15:03:00	16.7549	-87.8797	Forereef	Bonito	15.2					4		60
2016_BZ_GLO_B_003	12	2016-08-22	Y	10:28:00	14:55:00	16.7966	-87.8597	Forereef	Bonito	11.2	30				4		60
2016_BZ_GLO_B_004	14	2016-08-22	Y	10:15:00	15:19:00	16.8416	-87.8416	Forereef	Bonito	10.5	30				4		60
2016_BZ_GLO_B_005	5	2016-08-22	Y	10:00:00	15:20:00	16.8801	-87.8141	Forereef	Bonito	12	30				4		60
2016_BZ_GLO_B_006		2016-08-22	Y	09:47:00	15:30:00	16.9213	-87.796	Forereef	Bonito	11.8	30				4		60
2016_BZ_GLO_B_007	14	2016-08-24	Y	09:58:00	15:02:00	16.9175	-87.7451	Forereef	Bonito	16					3		60
2016_BZ_GLO_B_008		2016-08-24	Y	09:36:00	15:19:00	16.9167	-87.6924	Forereef	Bonito	20.1					3		60
2016_BZ_GLO_B_009	12	2016-08-24	Y	09:11:00	15:33:00	16.8726	-87.7181	Forereef	Bonito	14.1					3		60
2016_BZ_GLO_B_010	2	2016-08-24	Y	08:53:00	15:50:00	16.827	-87.7351	Forereef	Bonito	15.2					3		60
2016_BZ_GLO_B_011	5	2016-08-24	Y	08:32:00	15:58:00	16.7828	-87.7514	Forereef	Bonito	13.4					3		60
2016_BZ_GLO_B_012		2016-08-23	Y	08:53:00	15:52:00	16.751	-87.7896	Forereef	Bonito	9.5	30				3		60	cage gone
2016_BZ_GLO_B_013	2	2016-08-23	Y	09:16:00	15:33:00	16.7266	-87.8306	Forereef	Bonito	13.6	30				3		60
2016_BZ_GLO_B_014	5	2016-08-23	Y	09:52:00	15:11:00	16.7485	-87.8603	Forereef	Bonito	15	30.5				3		60
2016_BZ_GLO_B_015	12	2016-08-25	Y	08:44:00	16:10:00	16.7916	-87.8373	Lagoon	Bonito	8.3					3		60
2016_BZ_GLO_B_016	2	2016-08-21	Y	14:10:00	16:53:00	16.791	-87.7892	Lagoon	Bonito	12.4	29.5				3		60
2016_BZ_GLO_B_017	2	2016-08-25	Y	08:34:00	16:20:00	16.8354	-87.8181	Lagoon	Bonito	4					3		60
2016_BZ_GLO_B_018	14	2016-08-21	Y	13:59:00	17:03:00	16.8248	-87.7845	Lagoon	Bonito	8	29				3		60
2016_BZ_GLO_B_020	12	2016-08-21	Y	13:46:00	17:14:00	16.8644	-87.7845	Lagoon	Bonito	12.3	29.5				3		60
2016_BZ_GLO_B_021	2	2016-08-22	Y	09:28:00	15:40:00	16.9068	-87.7828	Lagoon	Bonito	5.1	30				3		60
2016_BZ_GLO_B_022	5	2016-08-21	Y	13:31:00	17:37:00	16.8972	-87.7246	Lagoon	Bonito	5.9	30.5				3		60
2016_BZ_LRA_B_001	11	2016-05-05	N	07:40:00	09:03:00	17.1332	-87.6012	Forereef	Mackerel/Barracuda	8	28.6	6.33	20	36.7	3	8.5	60
2016_BZ_LRA_B_002	8	2016-05-08	N	09:15:00	12:03:00	17.1442	-87.6328	Forereef	Barracuda	18	28.3	6.82		36.72	2		60
2016_BZ_LRA_B_003	8	2016-05-05	N	09:52:00	10:57:00	17.1757	-87.6231	Seagrass	Mackerel/Barracuda	1.4	28.3	6.56	10	36.84	3		60
2016_BZ_LRA_B_004		2016-05-05	N	08:32:00	10:03:00	17.1825	-87.6256	Seagrass	Mackerel/Barracuda	5.6	28	6.4	12	36.8	3		60
2016_BZ_LRA_B_005	8	2016-05-03	N	15:54:00	17:16:00	17.2011	-87.617	Forereef	Barracuda	6.5	28.2	6.2	8		2		60
2016_BZ_LRA_B_006	2	2016-05-03	N	15:42:00	17:21:00	17.2147	-87.6135	Forereef	Barracuda	8.5	31.1	5.78	10	36.74	2	8.05	17
2016_BZ_LRA_B_007	5	2016-05-03	N	15:33:00	17:26:00	17.2257	-87.601	Forereef	Barracuda	5.4	28.1	6.15	15	36.69	2	8.01	60
2016_BZ_LRA_B_008	13	2016-05-06	N	16:48:00	18:09:00	17.2498	-87.5714	Seagrass	Barracuda	7.1	28.8	6.15	10	36.68	1	8.25	60
2016_BZ_LRA_B_009	11	2016-05-06	N	16:58:00	18:03:00	17.2879	-87.5797	Forereef	Barracuda	8.9	28.9	6.56	10	36.9	1		60
2016_BZ_LRA_B_010	2	2016-05-03	N	09:39:00	13:05:00	17.3257	-87.5848	Forereef	Barracuda	7.7	28.6	6.11	12.5	36.56	1		60
2016_BZ_LRA_B_011	8	2016-05-02	N	14:40:00	17:03:00	17.3308	-87.5853	Forereef	Barracuda	13.2	28.2	6.45	12	36.8	2		60
2016_BZ_LRA_B_012	14	2016-05-03	N	09:55:00	12:54:00	17.3614	-87.5794	Forereef	Barracuda	5.1	28.2	6.56	12.5	36.7	1		60
2016_BZ_LRA_B_013	15	2016-05-02	N	15:08:00	16:43:00	17.4081	-87.5586	Forereef	Barracuda	9.3	28.2	6.22	10	36.67	2		60
2016_BZ_LRA_B_014	15	2016-05-03	N	10:15:00	12:43:00	17.4242	-87.5505	Forereef	Barracuda	7.2	28.2	6.2	17	36.7	1		60
2016_BZ_LRA_B_015	5	2016-05-03	N	10:31:00	12:36:00	17.447	-87.5262	Forereef	Barracuda	5.2	28.3	6.6	15	36.77	2		60
2016_BZ_LRA_B_016	11	2016-05-03	N	10:47:00	12:27:00	17.4637	-87.4964	Forereef	Barracuda	6.2	28.1	6.3	13.5	36.7	2		60
2016_BZ_LRA_B_017	8	2016-05-07	N	10:35:00	12:10:00	17.4443	-87.4514	Seagrass	Barracuda	11.2	26		20		2		60
2016_BZ_LRA_B_018	5	2016-05-04	N	10:41:00	12:32:00	17.4159	-87.4551	Forereef	Barracuda	8.6	28.6	6.05		36.7		8.6	60
2016_BZ_LRA_B_019	14	2016-05-04	N	10:24:00	12:40:00	17.3949	-87.4621	Forereef	Barracuda	18	28.6	6.11		3.671		8.74	60
2016_BZ_LRA_B_020	5	2016-05-05	N	08:25:00	10:43:00	17.349	-87.4825	Forereef	Mackerel/Barracuda	15.1	28.6	28.6	8.2		4	36.7	60
2016_BZ_LRA_B_021	2	2016-05-04	N	09:44:00	12:59:00	17.3316	-87.4993	Forereef	Barracuda	9.8	28.6			36.7		7.71	60
2016_BZ_LRA_B_022	15	2016-05-04	N	09:17:00	13:09:00	17.295	-87.5169	Forereef	Barracuda	7.3	28.8	6.01		36.4		8.34	60
2016_BZ_LRA_B_023	8	2016-05-04	N	09:00:00	13:25:00	17.2663	-87.5246	Forereef	Barracuda	10.5	28.8	6.17		36.7	2	8.4	60
2016_BZ_LRA_B_024	8	2016-05-04	N	13:33:00	15:53:00	17.2565	-87.5286	Forereef	Barracuda	10.4	29.8			36.7		7.71	60
2016_BZ_LRA_B_025	2	2016-05-04	N	13:53:00	15:41:00	17.2106	-87.525	Forereef	Barracuda	10.1							60
2016_BZ_LRA_B_026	11	2016-05-01	Y	14:21:00	15:30:00	17.2056	-87.546	Forereef	Bonito	9.4	32		20		3		60
2016_BZ_LRA_B_027	1	2016-05-04	N	16:20:00	17:44:00	17.1884	-87.5897	Forereef	Barracuda	10.6	28.4	6.15		36.7		8.37	60
2016_BZ_LRA_B_028	5	2016-05-04	N	16:28:00	17:39:00	17.1799	-87.5921	Forereef	Barracuda	12.9	28.5	6.19		36.7		8.4	60
2016_BZ_LRA_B_029	13	2016-05-07	N	10:05:00	12:23:00	17.4431	-87.4647	Seagrass	Barracuda	2.2	29.2	7	14	36.77	1		60
2016_BZ_LRA_B_030	8	2016-05-03	N	11:06:00	12:19:00	17.4275	-87.4942	Seagrass	Barracuda	4.6	28.2	6.84	8	36.89	1		60
2016_BZ_LRA_B_031	5	2016-05-02	N	15:17:00	16:37:00	17.4008	-87.5519	Seagrass	Barracuda	1.7	28.3	6.8	10	37	2		60
2016_BZ_LRA_B_032	11	2016-05-07	N	09:34:00	12:34:00	17.4059	-87.5175	Seagrass	Barracuda	3.5	28.4		8	36.8	1		60
2016_BZ_LRA_B_035	14	2016-05-02	N	10:30:00	11:42:00	17.3234	-87.5366	Seagrass	Barracuda	5.1	28.6	6.8	15	36.7	3		60
2016_BZ_LRA_B_036	4	2016-05-02	N	09:51:00	11:55:00	17.3139	-87.532	Seagrass	Barracuda	6	31		15		3		60
2016_BZ_LRA_B_038	8	2016-05-02	N	10:03:00	11:54:00	17.3152	-87.5404	Seagrass	Barracuda	5.5	32		15		3		60
2016_BZ_LRA_B_041	13	2016-05-02	N	08:55:00	12:22:00	17.2559	-87.5614	Seagrass	Barracuda	3.3	30	28.6	15	36.87	2		60
2016_BZ_LRA_B_042	2	2016-05-01	N	14:34:00	15:46:00	17.2263	-87.5607	Seagrass	Bonito	6.2	28.5	9.67	12	36.7	3	8.2	60
2016_BZ_LRA_B_043	8	2016-05-06	Y	16:27:00	18:20:00	17.2159	-87.5435	Seagrass	Barracuda	2	28.9	6.68	10	36.7	1	8.14	60
2016_BZ_LRA_B_044	8	2016-05-05	N	11:54:00	13:13:00	17.2087	-87.5697	Seagrass	Mackerel/Barracuda	3.6	28.4	7.22	10	36.72	3	8.2	60
2016_BZ_LRA_B_045	2	2016-05-05	N	12:00:00	13:07:00	17.1994	-87.5906	Seagrass	Mackerel/Barracuda	0.9	29.9	7.04	10	36.73	3	8.2	60
2016_BZ_LRA_B_046	15	2016-05-03	N	16:05:00	17:12:00	17.1861	-87.6075	Seagrass	Barracuda	2.7	29.5	7.03	6	36.7	2	8.11	60
2016_BZ_LRA_B_047	1	2016-05-05	N	09:37:00	11:03:00	17.1706	-87.6068	Seagrass	Mackerel/Barracuda	2	29.7	6.97	8	36.71	3	8.09	60
2016_BZ_LRA_B_048	2	2016-05-06	N	09:10:00	11:20:00	17.1456	-87.6199	Seagrass	Barracuda	4.1	29.4		5.5	37.7	4	7.85	60
2016_BZ_LRA_B_049	15	2016-05-05	N	17:32:00	08:59:00	17.1487	-87.5961	Forereef	Mackerel/Barracuda	10.2	28.6	6.2	20	36.7	3	8.4	60
2016_BZ_TUR_B_001	6	2016-04-02	Y	14:44:00	15:51:00	17.1564	-87.9087	Forereef	Bloody mix	14.7							60
2016_BZ_TUR_B_002	10	2016-04-09	Y	11:24:00	12:40:00	17.2059	-87.9382	Seagrass	Sardines	8.1	29.5		30		3		60
2016_BZ_TUR_B_003	9	2016-04-07	Y	14:38:00	16:52:00	17.2819	-87.9613	Forereef	Sardines	7.1	27.4	6.16	15	37.41	2	8.17	60
2016_BZ_TUR_B_004	5	2016-04-07	Y	13:37:00	17:05:00	17.346	-87.9538	Forereef	Sardines	10.6	28.2	6.46	15	37.31	2	8.19	60
2016_BZ_TUR_B_005	2	2016-04-08	Y	14:23:00	15:31:00	17.4097	-87.9271	Forereef	Bloody mix	10.1			50		2		60
2016_BZ_TUR_B_006	2	2016-04-10	Y	15:00:00	16:07:00	17.4726	-87.8852	Forereef	Bonito	10	28.7		15		2		60
2016_BZ_TUR_B_007	11	2016-04-11	Y	11:00:00	12:17:00	17.5323	-87.8292	Forereef	Bonito	8.2	29		15		3		60
2016_BZ_TUR_B_008	2	2016-04-11	Y	09:52:00	12:41:00	17.6016	-87.808	Forereef	Bonito	9.5	28.5		15		3		60
2016_BZ_TUR_B_011	11	2016-04-05	Y	09:55:00	12:12:00	17.4692	-87.7907	Forereef	Bloody mix	14.5	28.5		50		3		60
2016_BZ_TUR_B_013	11	2016-04-02	Y	13:48:00	16:38:00	17.3479	-87.7908	Forereef	Bloody mix	8.7					1		60
2016_BZ_TUR_B_014	10	2016-04-02	Y	14:05:00	16:22:00	17.2786	-87.8052	Forereef	Bloody mix	11.7							60
2016_BZ_TUR_B_015	7	2016-04-02	Y	14:24:00	16:06:00	17.2168	-87.8555	Forereef	Bloody mix	8.4							60
2016_BZ_TUR_B_016	10	2016-04-11	Y	09:34:00	13:05:00	17.5549	-87.773	Seagrass	Bonito	3.5	29		5		3		60
2016_BZ_TUR_B_017	7	2016-04-11	Y	09:18:00	13:58:00	17.5164	-87.813	Seagrass	Bonito	2.4	29.5		4		3		60
2016_BZ_TUR_B_018	5	2016-04-11	Y	09:01:00	14:08:00	17.4779	-87.8394	Seagrass	Bonito	2.8	28.5		3		3		60
2016_BZ_TUR_B_019	10	2016-04-10	Y	15:45:00	16:43:00	17.4479	-87.8879	Seagrass	Bonito	2.5	33		10		2		60
2016_BZ_TUR_B_020	7	2016-04-10	Y	13:25:00	17:35:00	17.4143	-87.8508	Seagrass	Bonito	3.2	34.5		15		2		60
2016_BZ_TUR_B_021	2	2016-04-03	Y	13:11:00	14:25:00	17.3756	-87.887	Seagrass	Sardines	3.8	30		5		3		60
2016_BZ_TUR_B_022	7	2016-04-07	Y	13:20:00	17:13:00	17.3367	-87.9382	Seagrass	Sardines	10.6	31.5	6.1	5	37.4	2	8.2	60
2016_BZ_TUR_B_023	5	2016-04-10	Y	13:37:00	17:27:00	17.3824	-87.8197	Seagrass	Bonito	3.6	31.5		3		2		60
2016_BZ_TUR_B_024	7	2016-04-07	Y	08:56:00	13:33:00	17.338	-87.8664	Seagrass	Sardines	4.3	29.5		10		3		60
2016_BZ_TUR_B_025	7	2016-04-03	Y	11:39:00	12:51:00	17.2994	-87.905	Seagrass	Sardines	1.7	30		8		3		60	Set BRUV at endpoint
2016_BZ_TUR_B_026	9	2016-04-03	Y	10:07:00	11:14:00	17.2613	-87.9314	Seagrass	Sardines	3.2	31.5		10		3		60
2016_BZ_TUR_B_028	5	2016-04-03	Y	08:48:00	10:45:00	17.2341	-87.9056	Seagrass	Sardines	2.4	30	30.1	8.22	6.88	4	37.5	60
2016_BZ_TUR_B_029	10	2016-04-03	Y	09:00:00	10:34:00	17.2003	-87.874	Seagrass	Sardines	0.5	30	30.5	8.17	5.82	4	37.6	60
2016_BZ_TUR_B_030	2	2016-04-06	Y	08:40:00	13:49:00	17.2921	-87.8182	Seagrass	Sardines	4.4	32		10		3		60

## Sheet: BRUV_sightings
Location_code	Habitat	Bait	Time_sighting	Time_sequential	Species common name	Species	N	Sex	Behavior	Length (cm)	Length of observation	Notes
2012_BZ_LRA_B_015	Fore reef	Barracuda				Gincir	1
2012_BZ_LRA_B_016	Seagrass.lagoon	Barracuda				Gincir	1
2012_BZ_NBZ_B_007	Seagrass.lagoon	Barracuda				Gincir	1
2012_BZ_NBZ_B_009	Seagrass.lagoon	Jack				Gincir	1
2012_BZ_NBZ_B_011	Seagrass.lagoon	Barracuda				Gincir	1
2012_BZ_NBZ_B_012	Seagrass.lagoon	Jack				Gincir	1
2012_BZ_NBZ_B_013	Fore reef	Jack				Gincir	1
2012_BZ_NBZ_B_025	Seagrass.lagoon	Grunt				Gincir	1
2012_BZ_NBZ_B_043	Fore reef	Barracuda				Gincir	2
2012_BZ_NBZ_B_044	Fore reef	Jack				Gincir	2
2012_BZ_NBZ_B_047	Seagrass.lagoon	Barracuda				Gincir	1
2012_BZ_NBZ_B_053	Back reef	Barracuda				Gincir	1
2012_BZ_NBZ_B_055	Seagrass.lagoon	Jack mackeral and barracuda				Gincir	1
2012_BZ_NBZ_B_064	Seagrass.lagoon	Barracuda				Gincir	1
2012_BZ_NBZ_B_083	Seagrass.lagoon	Barracuda				Gincir	1
2012_BZ_SBZ_B_005	Seagrass.lagoon	Mackeral				Gincir	1
2012_BZ_SBZ_B_007	Fore reef	Mackeral				Gincir	1
2012_BZ_SBZ_B_011	Back reef	Jack				Gincir	2
2012_BZ_SBZ_B_012	Back reef	Mackeral				Gincir	1
2012_BZ_SBZ_B_034	Fore reef	Barracuda and mackeral				Gincir	1
2012_BZ_SBZ_B_040	Fore reef	Mackeral				Gincir	1
2012_BZ_SBZ_B_051	Back reef	Jack				Gincir	1
2012_BZ_SBZ_B_054	Fore reef	Mackeral				Gincir	1
2012_BZ_SBZ_B_068	Back reef	Mackeral				Gincir	1
2012_BZ_SBZ_B_070	Back reef	Jack				Gincir	1
2014_BZ_LRA_B_003	Seagrass	Barracuda	22.2167		Nurse Shark	Gincir	1	F	feeding
2014_BZ_LRA_B_021	Forereef	Barracuda			Nurse Shark	Gincir	1	F	investigating bait
2014_BZ_LRA_B_030	Seagrass	Barracuda			Nurse Shark	Gincir	1	F	passing by in distance (low vis)	140
2014_BZ_LRA_B_030	Seagrass	Barracuda			Nurse Shark	Gincir	1	F	feeding	150
2014_BZ_LRA_B_032	Seagrass	Barracuda			Nurse Shark	Gincir	1	U	feeding
2014_BZ_LRA_B_037	Sand/Rock	Barracuda			Nurse Shark	Gincir	1		circling around
2014_BZ_LRA_B_039	Sand	Barracuda	15.15		Nurse Shark	Gincir	1	F	feeding	150
2014_BZ_LRA_B_041	Sand/Grass	Barracuda	2.25		Nurse Shark	Gincir	1	F	investigating and circling	145		stopped recording at 9:37
2014_BZ_TUR_B_010	Forereef	Bonito	5.48333		Nurse Shark	Gincir	1	F	back and forth, feeding
2014_BZ_TUR_B_017	Seagrass	Bloody mix	9.03333		Nurse Shark	Gincir	1	U	feeding	150
2015_BZ_LRA_B_029	Sand	Barracuda	16.9167		Nurse shark	Gincir	1
2015_BZ_LRA_B_031	Sand	Barracuda	1.45		Nurse shark	Gincir	1	F		140
2015_BZ_LRA_B_031	Back reef	Jack	12.9167		Nurse shark	Gincir	1	M		160
2015_BZ_LRA_B_036	Back reef	Jack	21.1		Nurse shark	Gincir	1	F		110
2015_BZ_LRA_B_041	Back reef	Jack	12.8833		Nurse shark	Gincir	1	M		150
2015_BZ_LRA_B_046	Seagrass	Barracuda	3.95		Nurse shark	Gincir	1			160
2015_BZ_TUR_B_014	Forereef	Bonito	19		Nurse shark	Gincir	1
2015_BZ_TUR_B_030	Seagrass	Bonito	16.3		Nurse shark	Gincir	1	M		165
2016_BZ_GLO_B_001	Forereef	Bonito	0.866667	30.6		Gincir	1	U	Swimming		60	Too far away
2016_BZ_GLO_B_001	Forereef	Bonito	15.1333	62.35		Gincir	1	U	Swimming		60	After 60, MaxN=2
2016_BZ_GLO_B_005	Forereef	Bonito	4.48333	34.3		Gincir	1	F	Swimming	175	60
2016_BZ_GLO_B_005	Forereef	Bonito	9.43333	74.3833		Gincir	1	F	Swimming	175	60	Same, After 60 Min
2016_BZ_GLO_B_007	Forereef	Bonito	1.73333	14.1333		Gincir	1	U	Swimming		60	Takes bait cage, comes back at 13:44
2016_BZ_GLO_B_007	Forereef	Bonito	13.5333	60.9667		Gincir	1		Swimming		60	MaxN=2, After 60
2016_BZ_GLO_B_010	Forereef	Bonito	14.85	44.9167		Gincir	1	U	Swimming		60	MaxN=2
2016_BZ_GLO_B_010	Forereef	Bonito	13.1333	25.8		Gincir	1	U	Swimming		60
2016_BZ_GLO_B_011	Forereef	Bonito	1.65	14		Gincir	1	U	Swimming		60
2016_BZ_GLO_B_012	Forereef	Bonito	6.66667	38.7833		Gincir	1		Swimming		60	MaxN=2
2016_BZ_GLO_B_012	Forereef	Bonito	5.23333	37.0667		Gincir	1		Swimming		60
2016_BZ_GLO_B_013	Forereef	Bonito	6.75	36.75		Gincir	1	U	Swimming		60	Takes bait cage (comes back in 040053 @2:26)
2016_BZ_GLO_B_014	Forereef	Bonito	3.46667	120.517		Gincir	1	U	Swimming		60	After 60
2016_BZ_GLO_B_016	Lagoon	Bonito	13.35	43.0833		Gincir	1	U	Swimming	130	60
2016_BZ_GLO_B_022	Lagoon	Bonito	5.08333	52.2167		Gincir	1	U	Swimming	165	60	comes back in 050075 @ 3:02
2016_BZ_LRA_B_004	Seagrass	Mackerel/Barracuda	0.75			Gincir	1	M		235	60
2016_BZ_LRA_B_005	Forereef	Barracuda	14.9667			Gincir	1	U			60
2016_BZ_LRA_B_007	Forereef	Barracuda	3.35			Gincir	1	U		215	60	Good footage
2016_BZ_LRA_B_007	Forereef	Barracuda	10.1667			Gincir	1				60	rolls in sand
2016_BZ_LRA_B_007	Forereef	Barracuda	14.25			Gincir	1				60
2016_BZ_LRA_B_007	Forereef	Barracuda	14.25			Gincir	1				60
2016_BZ_LRA_B_009	Forereef	Barracuda	15.7333			Gincir	1				60
2016_BZ_LRA_B_019	Forereef	Barracuda	11.0833			Gincir	1	F			60
2016_BZ_LRA_B_019	Forereef	Barracuda	4.75			Gincir	1	U			60
2016_BZ_LRA_B_022	Forereef	Barracuda	5.2			Gincir	1	F			60	eating bait
2016_BZ_LRA_B_027	Forereef	Barracuda	13.7667			Gincir	1	U			60
2016_BZ_LRA_B_031	Seagrass	Barracuda	15.7667			Gincir	1	M		190	60
2016_BZ_LRA_B_041	Seagrass	Barracuda	12.55			Gincir	1	M		200	60	eating bait
2016_BZ_LRA_B_042	Seagrass	Bonito	8.66667			Gincir	1	F			60	eats bait (10:12)
2016_BZ_LRA_B_044	Seagrass	Mackerel/Barracuda	5.1			Gincir	1	U			60
2016_BZ_LRA_B_044	Seagrass	Mackerel/Barracuda	6.13333			Gincir	1	F		240	60
2016_BZ_TUR_B_001	Forereef	Bloody mix	11.4	40.94		Gincir	1	U			60
2016_BZ_TUR_B_004	Forereef	Sardines	6.01667	18.36		Gincir	1	U			60	way in back

## Sheet: Transect_effort
Location_code	Date	Protected	Start_time	End_time	Lat_start	Long_start	Lat_mid	Long_mid	Lat_end	Long_end	No of observers	Habitat	Depth_m	Temp_C	DO	Visibility	Salinity_ppt	Beaufort	pH	Notes
2012_BZ_LRA_T_001	2012-04-27	N	13:07:00	13:38:00	17.18272	-87.62334	17.17860	-87.62727	17.17337	-87.62804	4	patchreef	8.2	28				2
2012_BZ_LRA_T_004	2012-04-26	N	10:47:00	11:20:00	17.26120	-87.52715	17.25694	-87.52913	17.25250	-87.52976	4	forereef	3.7	28.2	4.08		35.9	2
2012_BZ_LRA_T_007	2012-04-25	N	12:03:00	12:34:00	17.32578	-87.58497	17.32138	-87.58424	17.31559	-87.58424	4	patchreef	9.7	26.7	4.17		37.6	1
2012_BZ_LRA_T_011	2012-04-26	N	14:53:00	15:18:00	17.41521	-87.45536	17.41096	-87.45542	17.40555	-87.45588	4	forereef	6.2	27.5				3
2012_BZ_LRA_T_015	2012-04-28	N	13:34:00	14:04:00	17.42344	-87.54891	17.42086	-87.55276	17.41689	-87.55583	4	forereef	3.6	28.5				2
2012_BZ_LRA_T_018	2012-04-28	N	12:33:00	12:59:00	17.44741	-87.52708	17.44409	-87.53030	17.44017	-87.53402	4	forereef	10.8	28				2
2012_BZ_LRA_T_025	2012-04-26	N	11:44:00	12:14:00	17.27167	-87.51781	17.26781	-87.52025	17.26317	-87.52209	4	forereef	15	28	4.12		35.9	2
2012_BZ_LRA_T_027	2012-04-23	N	10:02:00	10:30:00	17.17922	-87.59193	17.17496	-87.59228	17.17003	-87.59329	4	forereef	13	26.3	4.2		36.3	2
2012_BZ_LRA_T_049	2012-04-26	N	13:52:00	14:23:00	17.39516	-87.46252	17.39064	-87.46394	17.38680	-87.46693	4	forereef	4.3	27.5				3
2012_BZ_LRA_T_053	2012-04-26	Y	09:55:00	10:18:00	17.21022	-87.52493	17.20586	-87.52496	17.20086	-87.52602	4	forereef	12.7	28				1
2012_BZ_LRA_T_061	2012-04-26	N	12:46:00	13:20:00	17.33138	-87.49300	17.32744	-87.50136	17.32374	-87.50452	4	forereef	9.4	27.5				2
2012_BZ_LRA_T_080	2012-04-23	N	16:29:00	16:57:00	17.20148	-87.61732	17.19715	-87.61834	17.19294	-87.62017	4	patchreef	8.9	27	4.34		37.5	2
2012_BZ_LRA_T_082	2012-04-29	N	11:54:00	12:47:00	17.33072	-87.58421	17.32613	-87.56452	17.32098	-87.58485	4	forereef	4.9	28.5				1
2012_BZ_LRA_T_086	2012-04-27	N	10:41:00	11:08:00	17.14872	-87.59641	17.14422	-87.59770	17.13920	-87.59766	4	forereef	6.8	28				2
2012_BZ_LRA_T_088	2012-04-27	N	09:43:00	10:18:00	17.18712	-87.58907	17.18312	-87.59115	17.17816	-87.59218	4	forereef	14.1	28				2
2012_BZ_LRA_T_089	2012-04-28	N	11:45:00	12:18:00	17.46562	-87.49628	17.46411	-87.50056	17.46080	-87.50528	4	forereef	6.1	28				2
2012_BZ_LRA_T_090	2012-04-23	N	12:23:00	12:51:00	17.17610	-87.62296	17.17071	-87.62460	17.16637	-87.62494	4	seagrass	1.3	27.1	4.94		37.6	2
2012_BZ_LRA_T_091	2012-04-25	N	14:26:00	15:01:00	17.28777	-87.57864	17.28332	-87.57777	17.27870	-87.57613	4	patchreef	2.8	28.5				1
2012_BZ_LRA_T_092	2012-04-26	N	15:43:00	16:08:00	17.44410	-87.44953	17.43978	-87.45016	17.43505	-87.45118	4	forereef	16.6	27.5				3
2012_BZ_LRA_T_096	2012-04-24	N	13:09:00	13:37:00	17.14576	-87.62904	17.14129	-87.62823	17.13626	-87.62624	4	seagrass	3.1	26.7	4.77		37.7	2
2012_BZ_LRA_T_099	2012-04-25	N	11:04:00	11:42:00	17.36106	-87.57789	17.35727	-87.57594	17.35275	-87.57410	4	seagrass	1.6	26.5	4.25		37.8	1
2012_BZ_LRA_T_102	2012-04-23	N	08:45:00	09:22:00	17.20403	-87.56570	17.20369	-87.57010	17.20271	-87.57478	4	forereef	13.7	26.4	4.49		37.2	3
2012_BZ_LRA_T_103	2012-04-21	N	15:26:00	15:58:00	17.24925	-87.57143	17.24482	-87.57283	17.24036	-87.57397	4	patchreef	5.4	30				2
2012_BZ_LRA_T_105	2012-04-27	N	14:14:00	14:45:00	17.21485	-87.61357	17.21025	-87.61430	17.20523	-87.61596	4	forereef	8.4	28				2
2012_BZ_LRA_T_111	2012-04-29	N	10:52:00	11:27:00	17.40839	-87.55788	17.40458	-87.56036	17.39983	-87.56258	4	forereef	6.9	29				2
2012_BZ_LRA_T_113	2012-04-23	N	15:34:00	15:58:00	17.22579	-87.60078	17.22402	-87.60507	17.22130	-87.60810	4	forereef	5.7	26.8	4.32		37.7	3
2012_BZ_LRA_T_115	2012-04-25	Y	16:26:00	16:59:00	17.20496	-87.54574	17.20663	-87.55007	17.20632	-87.55537	4	forereef	12.7	28				1
2012_BZ_LRA_T_117	2012-04-24	N	10:58:00	11:35:00	17.13369	-87.60102	17.13016	-87.60353	17.12622	-87.60860	4	forereef	8.4	26.4	4.1		37.7	2
2012_BZ_LRA_T_129	2012-04-24	N	12:09:00	12:38:00	17.14584	-87.61994	17.14184	-87.62201	17.13684	-87.62261	4	seagrass	3.6	26.3	4.4		37.7	2
2012_BZ_LRA_T_131	2012-04-21	N	11:02:00	11:32:00	17.28835	-87.53669	17.29257	-87.53783	17.29741	-87.53652	4	seagrass	7.6	28				1
2012_BZ_LRA_T_132	2012-04-25	N	09:14:00	09:48:00	17.28837	-87.53669	17.29284	-87.53620	17.29773	-87.53532	4	seagrass	7	26.2	4.2		37.7	1
2012_BZ_LRA_T_137	2012-04-27	Y	08:50:00	09:23:00	17.21663	-87.54327	17.22067	-87.54518	17.22537	-87.54660	4	seagrass	2.2	28				2
2012_BZ_LRA_T_138	2012-04-24	N	14:13:00	14:43:00	17.18576	-87.61293	17.18591	-87.60850	17.18634	-87.60388	4	seagrass	3.5	27.6	5.54		36.2	2
2012_BZ_LRA_T_139	2012-04-25	N	10:15:00	10:46:00	17.36469	-87.55359	17.36033	-87.55427	17.35530	-87.55462	4	seagrass	2.7	26.3	4.1		37.7	1
2012_BZ_LRA_T_140	2012-04-28	N	09:26:00	09:55:00	17.40618	-87.51793	17.40181	-87.51926	17.39761	-87.52140	4	seagrass	3.5	29				2
2012_BZ_LRA_T_141	2012-04-28	N	10:48:00	11:25:00	17.44356	-87.46442	17.43943	-87.46648	17.43526	-87.46925	4	seagrass	1.9	28				1
2012_BZ_LRA_T_142	2012-04-29	N	09:02:00	09:35:00	17.38619	-87.49372	17.38161	-87.49352	17.37671	-87.49421	4	patchreef	5.4	30				1
2012_BZ_LRA_T_143	2012-04-24	N	15:13:00	15:39:00	17.19909	-87.59113	17.19537	-87.59325	17.19172	-87.59754	4	seagrass	0.8	27.4	4.4		37.7	1
2012_BZ_LRA_T_144	2012-04-28	N	10:09:00	10:38:00	17.42761	-87.49433	17.42340	-87.49577	17.41852	-87.49728	4	seagrass	4.3	29				2
2012_BZ_LRA_T_145	2012-04-25	N	13:44:00	14:12:00	17.29835	-87.56789	17.29925	-87.57253	17.29980	-87.57772	4	seagrass	2.5	27.5				1
2012_BZ_LRA_T_146	2012-04-21	Y	09:45:00	10:20:00	17.32378	-87.53495	17.31921	-87.53085	17.31528	-87.52528	4	seagrass	4.1	28				1
2012_BZ_LRA_T_147	2012-04-23	N	11:23:00	11:48:00	17.17065	-87.60694	17.16638	-87.60767	17.16129	-87.60921	4	seagrass	1.6	26.1	4.23		37.7	2
2012_BZ_LRA_T_148	2012-04-25	N	15:33:00	16:07:00	17.22627	-87.56035	17.22316	-87.55692	17.21956	-87.55375	4	seagrass	6.5	28.5				1
2012_BZ_LRA_T_149	2012-04-27	N	15:35:00	16:05:00	17.25552	-87.56097	17.26011	-87.56020	17.26418	-87.59034	4	seagrass	2.9	28.5				2
2012_BZ_LRA_T_150	2012-04-29	N	10:01:00	10:38:00	17.40087	-87.55119	17.39636	-87.55113	17.39154	-87.55090	4	seagrass	1	30				1
2012_BZ_LRA_T_159	2012-05-04	Y	09:43:00	10:10:00	17.31471	-87.53456	17.31726	-87.53490	17.31540	-87.53509	4	Sand	13.2	28.7	4.02		34.7	1
2012_BZ_LRA_T_160	2012-05-04	Y	10:41:00	11:03:00	17.31387	-87.53201	17.31091	-87.53271	17.30651	-87.53422	4	seagrass	6.5	28.6	4.07		34.6	1
2012_BZ_LRA_T_161	2012-05-04	Y	11:20:00	11:58:00	17.31542	-87.54061	17.31959	-87.53790	17.32321	-87.53535	4	seagrass	4.8	28.8	4.11		34.7	2
2012_BZ_NBZ_T_022	2012-03-14	Y	13:10:00	13:44:00	17.79609	-88.00773	17.78397	-88.01125	17.78717	-88.01700	4	seagrass	3.87	27.4	4.77		35.8	2
2012_BZ_NBZ_T_024	2012-03-14	Y	14:10:00	14:45:00	17.78805	-88.01206	17.78368	-88.01272	17.77914	-88.01365	4	seagrass	1.52	27.8	5.84		35.9	2
2012_BZ_NBZ_T_026	2012-03-16	Y	11:16:00	11:36:00	17.79230	-88.00687	17.78787	-88.00826	17.78339	-88.00846	4	seagrass	3.05	27.4	4.64		35.8	3
2012_BZ_NBZ_T_029	2012-03-16	Y	10:17:00	10:42:00	17.79222	-88.00147	17.787763	-88.00297	17.78334	-88.00297	4	forereef	1.68	27.1	3.85		35.6	1
2012_BZ_NBZ_T_033	2012-03-13	Y	09:14:00	09:46:00	17.77924	-88.00402	17.77554	-88.00699	17.77147	-88.00913	4	seagrass	4.94	26.6	4.34		35.9	2
2012_BZ_NBZ_T_038	2012-03-17	Y	11:52:00	12:21:00	17.76472	-88.00634	17.76000	-88.00735	17.75546	-88.00809	4	seagrass	4.66	26.7	4.44		35.7	2
2012_BZ_NBZ_T_041	2012-03-12	Y	12:36:00	13:06:00	17.76476	-88.00240	17.76085	-88.00309	17.76470	-88.00257	4	seagrass	5.334	27.4	4.82		35.8	3
2012_BZ_NBZ_T_044	2012-03-17	Y	16:03:00	16:27:00	17.75109	-88.01403	17.74610	-88.01456	17.74183	-88.01477	4	seagrass	3.57	27.9	4.76		35.6	2
2012_BZ_NBZ_T_047	2012-03-17	Y	15:22:00	15:47:00	17.75112	-88.00910	17.74541	-88.01096	17.74233	-88.01098	4	seagrass	2.6	27.8	5.42		35.8	1
2012_BZ_NBZ_T_051	2012-03-13	Y	11:58:00	12:28:00	17.75239	-88.00411	17.74813	-88.00533	17.74310	-88.00667	4	seagrass	3.14	27.7	4.75		35.7	1
2012_BZ_NBZ_T_054	2012-03-12	Y	15:27:00	15:56:00	17.73691	-88.01483	17.73249	-88.04198	17.72791	-88.01604	4	seagrass	2.96	27.6	4.96		35.8	1
2012_BZ_NBZ_T_056	2012-03-14	Y	16:16:00	16:42:00	17.73572	-88.01008	17.33520	-88.01250	17.72681	-88.01880	4	seagrass	2.04	27.4	4.77		35.9	1
2012_BZ_NBZ_T_059	2012-03-24	Y	13:58:00	14:29:00	17.72275	-88.01255	17.71791	-88.01279	17.71340	-88.01318	4	seagrass	5.33	28.1	4.55		35.8	2
2012_BZ_NBZ_T_062	2012-03-12	Y	16:38:00	17:06:00	17.70904	-88.01565	17.70358	-88.01653	17.70001	-88.01713	4	patchreef	5.24	27.3	4.97		35.8	1
2012_BZ_NBZ_T_064	2012-03-16	Y	08:26:00	08:52:00	17.79248	-87.99830	17.78850	-87.99905	17.78400	-87.99973	4	forereef	1.63	26.8	4.24		35.7	1
2012_BZ_NBZ_T_066	2012-03-16	Y	09:24:00	09:48:00	17.78884	-87.99445	17.78449	-88.99502	17.77990	-88.99598	4	forereef	5.61	27.1	4.72		35.7	1
2012_BZ_NBZ_T_068	2012-03-24	Y	16:41:00	17:07:00	17.77684	-87.99331	17.77239	-87.99436	17.76817	-87.99478	4	forereef	10.36	28	4.7		35.3	2
2012_BZ_NBZ_T_070	2012-03-25	Y	10:56:00	11:33:00	17.76219	-87.99496	17.75750	-87.99540	17.75329	-87.99595	4	forereef	11.91	27.4	4.18		35.6	2
2012_BZ_NBZ_T_072	2012-03-13	Y	10:24:00	11:04:00	17.74870	-88.00158	17.74531	-88.00457	17.74066	-88.00660	4	forereef	1.25	27.2	4.57		35.8	1
2012_BZ_NBZ_T_074	2012-03-25	Y	11:56:00	12:26:00	17.73473	-88.00310	17.73040	-88.00401	17.72476	-88.00364	4	forereef	10.94	27.6	4.45		35.6	2
2012_BZ_NBZ_T_076	2012-03-17	Y	10:37:00	11:06:00	17.71261	-88.00684	17.71354	-88.00721	17.71170	-88.00760	4	forereef	8.38	26.6	3.9		35.8	3
2012_BZ_NBZ_T_078	2012-03-17	Y	09:33:00	10:02:00	17.70815	-88.010881	17.70435	-88.00900	17.69937	-88.00806	4	forereef	6.71	26.8	4.42		35.6	3
2012_BZ_NBZ_T_093	2012-03-26	N	16:54:00	17:20:00	17.81367	-88.01595	17.81029	-88.01881	17.80738	-88.02116	4	seagrass	2.9	28	4.5		37.9	2
2012_BZ_NBZ_T_094	2012-03-18	N	16:39:00	17:04:00	17.82619	-87.99654	17.81977	-88.00287	17.82329	-87.99963	4	seagrass	2.9	27.5	5.04		35.8	2
2012_BZ_NBZ_T_095	2012-03-19	N	08:58:00	09:26:00	17.81662	-88.00633	17.82329	-87.99963	17.81977	-88.00287	4	seagrass	2.83	26.5	3.84		35.7	2
2012_BZ_NBZ_T_097	2012-03-19	N	09:43:00	10:12:00	17.81134	-88.00480	17.80819	-88.00784	17.80508	-88.01145	4	seagrass	3.84	26.9	4.22		35.7	2
2012_BZ_NBZ_T_098	2012-03-18	N	15:52:00	16:19:00	17.82156	-87.99431	17.81822	-87.99751	17.81496	-88.00132	4	patchreef	3.81	27.5	4.74		35.7	2
2012_BZ_NBZ_T_100	2012-03-19	N	11:52:00	12:20:00	17.81274	-87.99723	17.80968	-88.00040	17.80628	-88.00349	4	patchreef	3.32	27.1	4.79		35.7	2
2012_BZ_NBZ_T_101	2012-03-19	N	11:08:00	11:37:00	17.81192	-87.99459	17.80696	-87.99551	17.80337	-88.99580	4	seagrass	4.39	27.2	4.81		35.1	2
2012_BZ_NBZ_T_104	2012-03-15	N	17:02:00	17:25:00	17.68624	-88.03269	17.68329	-88.03522	17.68025	-88.03914	4	seagrass	3.08	27.5	5.2		35.9	1
2012_BZ_NBZ_T_106	2012-03-15	N	15:20:00	15:47:00	17.68672	-88.02515	17.68357	-88.02853	17.68023	-88.03183	4	seagrass	4.18	27.7	4.77		35.8	1
2012_BZ_NBZ_T_107	2012-03-13	N	15:10:00	15:48:00	17.68386	-88.02158	17.68033	-88.02483	17.67676	-88.02793	4	patchreef	4.33	27.6	4.29		35.8	2
2012_BZ_NBZ_T_108	2012-03-19	N	15:13:00	15:30:00	17.67418	-88.03203	17.67123	-88.03476	17.66836	-88.03883	4	seagrass	4.02	27.3	4.76		35.8	2
2012_BZ_NBZ_T_109	2012-03-15	N	16:08:00	16:31:00	17.67683	-88.03718	17.67327	-88.02677	17.67035	-88.02937	4	seagrass	5.24	27.4	4.81		35.9	1
2012_BZ_NBZ_T_110	2012-03-23	N	09:59:00	10:27:00	17.66713	-88.03245	17.66371	-88.03564	17.66015	-88.03854	4	seagrass	4.27	27.3	4.3		35.7	1
2012_BZ_NBZ_T_112	2012-03-19	N	16:01:00	16:29:00	17.66709	-88.02621	17.66402	-88.02933	17.66090	-88.03255	4	patchreef	5.21	27.2	4.62		35.8	2
2012_BZ_NBZ_T_114	2012-03-23	N	10:50:00	11:22:00	17.65744	-88.03572	17.65413	-88.03910	17.65049	-88.04190	4	seagrass	4.66	26.5	4.49		37.4	1
2012_BZ_NBZ_T_116	2012-03-24	N	11:47:00	12:18:00	17.648944	-88.037818	17.64584	-88.04130	17.64210	-88.04430	4	patchreef	4.6	27.6	4.68		35.4	2
2012_BZ_NBZ_T_118	2012-03-24	N	12:54:00	13:22:00	17.65868	-88.02789	17.65547	-88.03143	17.65215	-88.03466	4	seagrass	5.21	27.7	4.13		35.1	2
2012_BZ_NBZ_T_119	2012-03-15	N	10:24:00	10:48:00	17.63451	-88.04612	17.63113	-88.04954	17.62809	-88.05281	4	seagrass	4.63	26.9	4.48		35.9	2
2012_BZ_NBZ_T_120	2012-03-15	N	08:18:00	08:48:00	17.64376	-88.03661	17.64100	-88.04007	17.63869	-88.04459	4	seagrass	5.03	26.9	4.48		35.8	2
2012_BZ_NBZ_T_121	2012-03-15	N	11:15:00	11:43:00	17.63601	-88.03719	17.63344	-88.04136	17.63051	-88.04624	4	seagrass	5.33	27.1	4.65		35.9	2
2012_BZ_NBZ_T_122	2012-03-15	N	09:18:00	09:44:00	17.63070	-88.03668	17.62629	-88.03981	17.62441	-88.04422	4	seagrass	6.13	27	4.59		35.8	2
2012_BZ_NBZ_T_123	2012-03-18	N	11:52:00	12:20:00	17.63174	-88.03375	17.72771	-88.03651	17.62336	-88.03996	4	seagrass	7.92	27.1	4.35		35.7	2
2012_BZ_NBZ_T_124	2012-03-23	N	11:42:00	12:09:00	17.64676	-88.03142	17.64265	-88.03236	17.63776	-88.03346	4	patchreef	5	27.3	4.53		35.6	1
2012_BZ_NBZ_T_125	2012-03-18	N	10:41:00	11:05:00	17.65971	-88.02451	17.65435	-88.02538	17.65020	-88.02606	4	seagrass	5.97	26.9	5.52		35.6	2
2012_BZ_NBZ_T_126	2012-03-18	N	10:05:00	10:25:00	17.76141	-88.02135	17.66831	-88.02250	17.66347	-88.02289	4	seagrass	4.18	26.9	4.19		35.6	2
2012_BZ_NBZ_T_127	2012-03-26	N	10:52:00	11:21:00	17.68644	-88.01775	17.68143	-88.01828	17.67714	-88.01828	4	patchreef	3.54	27.9	5.75		39.5	0
2012_BZ_NBZ_T_128	2012-03-23	N	16:19:00	16:48:00	17.68685	-88.01372	17.68225	-88.01504	17.67777	-88.01617	4	forereef	4.45	27.5	4.95		35.6	2
2012_BZ_NBZ_T_130	2012-03-23	N	17:04:00	17:29:00	17.67332	-88.01722	17.66910	-88.01813	17.66467	-88.01876	4	forereef	2.8	27.4	4.81		35.6	1
2012_BZ_NBZ_T_133	2012-03-24	N	10:50:00	11:21:00	17.66029	-88.01954	17.65573	-88.02026	17.65132	-88.02120	4	forereef	4.85	26.5	4.53		37.2	2
2012_BZ_NBZ_T_134	2012-03-24	N	09:56:00	10:22:00	17.65723	-88.02511	17.65255	-88.02613	17.65856	-88.02664	4	forereef	6.13	26.3	4.26		37	2
2012_BZ_NBZ_T_135	2012-03-24	N	09:16:00	09:41:00	17.64361	-88.02719	17.63950	-88.02821	17.63521	-88.02934	4	forereef	3.72	27	4.28		35.5	2
2012_BZ_NBZ_T_136	2012-03-24	N	08:29:00	08:57:00	17.63123	-88.02905	17.62655	-88.03216	17.63203	-88.03269	4	forereef	5.3	26.9	4.08		35.5	2
2012_BZ_SBZ_T_002	2012-04-12	Y	15:43:00	16:04:00	16.08950	-88.29186	16.08488	-88.29311	16.08038	-88.29359	4	patchreef	2.35	28.9	5.08		34.1	2
2012_BZ_SBZ_T_003	2012-04-12	Y	16:22:00	16:46:00	16.08648	-88.28843	16.08318	-88.29176	16.08029	-88.29542	4	patchreef	4.08	28.9	4.9		34.4	2
2012_BZ_SBZ_T_005	2012-04-15	Y	09:02:00	09:36:00	16.19629	-88.22520	16.42101	-88.27743	16.18895	-88.23071	4	seagrass	8.6	28.2	4.32		35	2
2012_BZ_SBZ_T_006	2012-04-15	Y	09:52:00	10:23:00	16.18335	-88.23149	16.17961	-88.23392	16.17554	-88.23629	4	patchreef	2.53	27.6	4.65		36.5	2
2012_BZ_SBZ_T_008	2012-04-15	Y	10:39:00	11:13:00	16.17166	-88.23669	16.16828	-88.23978	16.15650	-88.24315	4	forereef	4.63	28.3	4.45		34.8	2
2012_BZ_SBZ_T_009	2012-04-05	Y	15:31:00	15:54:00	16.15335	-88.60333	16.15617	-88.59975	16.15870	-88.59570	4	patchreef	6.86	29.8	4.35		30.9	2
2012_BZ_SBZ_T_010	2012-04-05	Y	13:55:00	14:11:00	16.15693	-88.56628	16.15906	-88.56212	16.16050	-88.55946	4	patchreef	6.22	29.6	4.29		31	2
2012_BZ_SBZ_T_012	2012-04-05	Y	13:06:00	13:34:00	16.17967	-88.56404	16.18190	-88.56673	16.17887	-88.56511	4	patchreef	5.39	29.8	4.96		33.6	1
2012_BZ_SBZ_T_013	2012-04-15	Y	11:51:00	12:31:00	16.15777	-88.24448	16.15419	-88.24720	16.15000	-88.24928	4	seagrass	2.96	27.5	4.53		36.4	2
2012_BZ_SBZ_T_014	2012-04-05	Y	12:24:00	12:52:00	16.19288	-88.57253	16.18927	-88.57186	16.19224	-88.56997	4	patchreef	1.58	29.5	4.24		33.1	1
2012_BZ_SBZ_T_016	2012-04-15	Y	12:57:00	13:26:00	16.14897	-88.25185	16.14678	-88.25610	16.14335	-88.25992	4	seagrass	3.78					1
2012_BZ_SBZ_T_017	2012-04-14	Y	15:35:00	16:03:00	16.14487	-88.25093	16.14230	-88.25501	16.13893	-88.25816	4	seagrass	5.55					2
2012_BZ_SBZ_T_019	2012-04-16	Y	07:55:00	08:30:00	16.13536	-88.26067	16.13185	-88.26364	16.12771	-88.26550	4	seagrass	5.8	27.2	3.77		36.5	1
2012_BZ_SBZ_T_020	2012-04-14	Y	16:20:00	16:51:00	16.13192	-88.25638	16.12803	-88.25856	16.12391	-88.26057	4	patchreef	2.8					2
2012_BZ_SBZ_T_021	2012-04-16	Y	08:46:00	09:20:00	16.12243	-88.26733	16.11839	-88.26934	16.11419	-88.27131	4	patchreef	6.3	27.5	3.86		36.4	1
2012_BZ_SBZ_T_023	2012-04-15	Y	15:35:00	16:05:00	16.12892	-88.25656	16.12565	-88.25989	16.12201	-88.26276	4	forereef	1.86					2
2012_BZ_SBZ_T_028	2012-04-16	Y	09:44:00	10:21:00	16.10953	-88.27399	16.10236	-88.27817	16.10444	-88.28186	4	patchreef	2.7	27.4	3.59		36.3	1
2012_BZ_SBZ_T_030	2012-03-29	N	16:01:00	16:30:00	16.62380	-88.07155	16.61950	-88.07175	16.61486	-88.07233	4	seagrass	3.66	27.6	4.94		37.5	2
2012_BZ_SBZ_T_031	2012-03-29	N	09:53:00	10:27:00	16.61673	-88.07053	16.60977	-88.06991	16.60625	-88.06940	4	patchreef	3.6	26.3	3.91		37.2	2
2012_BZ_SBZ_T_032	2012-04-16	Y	10:34:00	10:58:00	16.10241	-88.27927	16.10423	-88.27477	16.10663	-88.27068	4	seagrass	4	27.5	3.63		36.3	1
2012_BZ_SBZ_T_034	2012-03-31	N	09:09:00	09:36:00	16.62678	-88.05700	16.62252	-88.03554	16.61877	-88.05379	4	forereef	13.01	26.7	4.11		37.2	1
2012_BZ_SBZ_T_035	2012-04-17	Y	08:34:00	09:06:00	16.17810	-88.34213	16.17370	-88.34180	16.16951	-88.33952	4	patchreef	9.5	27.7	4.07		36.5	0
2012_BZ_SBZ_T_036	2012-03-31	N	13:59:00	14:25:00	16.61183	-88.06803	16.60757	-88.06672	16.60315	-88.06558	4	seagrass	2.71	29	4.76		35.5	1
2012_BZ_SBZ_T_037	2012-04-13	Y	16:09:00	16:40:00	16.15200	-88.33370	16.14774	-88.33341	16.14307	-88.33390	4	patchreef	5.55	28.5	4.23		35	3
2012_BZ_SBZ_T_039	2012-03-29	N	10:54:00	11:30:00	16.59721	-88.05909	16.59356	-88.06294	16.59022	-88.06741	4	patchreef	2.83	27.6	4.56		35.6	2
2012_BZ_SBZ_T_040	2012-04-17	Y	10:40:00	11:03:00	16.13789	-88.33501	16.13338	-88.33510	16.12891	-88.33521	4	patchreef	9.4	28.1	4.25		36.4	0
2012_BZ_SBZ_T_042	2012-03-31	N	09:55:00	10:21:00	16.60773	-88.04572	16.60368	-88.04294	16.60014	-88.04104	4	forereef	12.89	28.1	4.2		35.6	1
2012_BZ_SBZ_T_043	2012-04-17	Y	11:28:00	11:58:00	16.12262	-88.33440	16.11872	-88.33218	16.11433	-88.33071	4	patchreef	6.4	27.9	4.21		36.7	0
2012_BZ_SBZ_T_045	2012-03-31	N	14:47:00	15:15:00	16.58002	-88.05728	16.57705	-88.05337	16.53789	-88.05010	4	seagrass	8.6	29.1	4.26		35.5	2
2012_BZ_SBZ_T_046	2012-04-16	Y	14:57:00	15:33:00	16.09404	-88.32506	16.09044	-88.32260	16.08695	-88.31966	4	patchreef	5.1					3
2012_BZ_SBZ_T_048	2012-03-31	N	15:30:00	15:56:00	16.58502	-88.04432	16.57660	-88.04197	16.57258	-88.04019	4	mud	3.44	29.2	4.8		35.6	2
2012_BZ_SBZ_T_050	2012-04-16	Y	13:47:00	14:32:00	16.09022	-88.31604	16.08200	-88.31264	16.08330	-88.30973	4	patchreef	6.6	28.3	4.6		36.2	2
2012_BZ_SBZ_T_052	2012-03-31	N	10:38:00	11:01:00	16.59027	-88.03165	16.58735	-88.02874	16.58540	-88.02568	4	forereef	12.5	28.1	4.14		35.4	1
2012_BZ_SBZ_T_055	2012-03-31	Y	16:10:00	16:38:00	16.56425	-88.02417	16.59983	-88.02313	16.53544	-88.02296	4	mud	3.44	29.2	5.4		35.6	2
2012_BZ_SBZ_T_057	2012-03-31	Y	11:23:00	11:46:00	16.56750	-88.00864	16.56354	-88.00589	16.56005	-88.00315	4	forereef	15.54	28.2	4.21		35.7	1
2012_BZ_SBZ_T_058	2012-04-01	Y	09:06:00	09:37:00	16.54751	-88.02301	16.54492	-88.01878	16.54272	-88.01510	4	patchreef	5.43	28.3	4.04		35.5	2
2012_BZ_SBZ_T_060	2012-03-31	Y	16:51:00	17:18:00	16.54729	-88.00954	16.54302	-88.80826	16.53851	-88.00777	4	mud	4.3	28.8	5.07		35.6	2
2012_BZ_SBZ_T_063	2012-03-31	Y	11:59:00	12:21:00	16.54744	-87.99141	16.54366	-87.98884	16.53986	-87.98631	4	forereef	15.15	28.2	4.2		35.5	1
2012_BZ_SBZ_T_065	2012-04-01	Y	09:54:00	10:26:00	16.53020	-88.00791	16.52854	-88.00354	16.52590	-87.99979	4	patchreef	4.42	28.5	4.2		35.2	2
2012_BZ_SBZ_T_067	2012-04-01	Y	12:14:00	12:41:00	16.47517	-88.00581	16.47189	-88.00900	16.46867	-88.01228	4	seagrass	1.22	28.8	4.85		35.4	1
2012_BZ_SBZ_T_069	2012-04-01	Y	10:51:00	11:17:00	16.46692	-87.99837	16.46251	-87.99965	16.45901	-88.00262	4	forereef	7.38	28.4	4.39		35.3	2
2012_BZ_SBZ_T_071	2012-04-01	Y	14:14:00	14:26:00	16.45901	-88.02225	16.45506	-88.02421	16.45027	-88.24020	4	patchreef	5.03	28.8	4.42		35.3	1
2012_BZ_SBZ_T_073	2012-04-01	Y	11:30:00	11:55:00	16.45229	-88.01606	16.44829	-88.01810	16.44442	-88.02043	4	forereef	10.18	28.5	4.23		35.1	2
2012_BZ_SBZ_T_075	2012-04-01	Y	14:40:00	15:06:00	16.44308	-88.03888	16.43962	-88.04232	16.43662	-88.04519	4	seagrass	1.95	29.1	5.34		35.2	2
2012_BZ_SBZ_T_077	2012-03-28	Y	16:07:00	16:33:00	16.43314	-88.02629	16.42938	-88.02898	16.42567	-88.03168	4	forereef	10.64	26.8	4.13		37	2
2012_BZ_SBZ_T_079	2012-04-01	N	15:26:00	15:50:00	16.42449	-88.05450	16.42172	-88.05851	16.41973	-88.06251	4	seagrass	6.71	28.2	5.68		35.2	2
2012_BZ_SBZ_T_081	2012-03-30	N	14:30:00	15:03:00	16.41376	-88.04211	16.41194	-88.04863	16.40965	-88.05057	4	forereef	13.05	27	4.2		36.2	2
2012_BZ_SBZ_T_083	2012-03-30	N	09:26:00	09:56:00	16.40944	-88.07030	16.40467	-88.07213	16.40029	-88.07342	4	seagrass	4.66	27.5	4.35		34.7	2
2012_BZ_SBZ_T_084	2012-03-30	N	15:26:00	15:55:00	16.39941	-88.06075	16.39613	-88.06518	16.39334	-88.06894	4	forereef	17.1	27.3	4.27		36.1	2
2012_BZ_SBZ_T_085	2012-03-30	N	10:26:00	10:48:00	16.39333	-88.08679	16.38745	-88.08825	16.38524	-88.08920	4	seagrass	4.51	27.5	4.49		34.6	2
2012_BZ_SBZ_T_087	2012-03-30	N	11:15:00	11:47:00	16.38474	-88.07845	16.38207	-88.08232	16.37841	-88.08522	4	forereef	12.01	26.8	4.17		36.2	2
2012_BZ_SBZ_T_151	2012-04-13	Y	10:24:00	10:58:00	16.15632	-88.33112	16.15172	-88.33048	16.14717	-88.33061	4	forereef	11	28.5	4.27		34.5	2
2012_BZ_SBZ_T_152	2012-04-13	Y	11:26:00	12:11:00	16.13812	-88.33118	16.13369	-88.33202	16.12901	-88.33072	4	forereef	7.32	28.8	4.03		34.4	1
2012_BZ_SBZ_T_153	2012-04-16	Y	11:17:00	11:47:00	16.09685	-88.28286	16.09727	-88.27811	16.09702	-88.27339	4	forereef	7.7	27.6	3.94		36.5	1
2012_BZ_SBZ_T_154	2012-04-16	Y	12:09:00	12:43:00	16.09367	-88.28103	16.09294	-88.27612	16.09525	-88.27188	4	forereef	8.3	28.3	4.23		36.5	2
2012_BZ_SBZ_T_155	2012-04-17	Y	09:26:00	09:58:00	16.17075	-88.33504	16.16624	-88.33455	16.16212	-88.33217	4	forereef	5.6	27.8	4		36.9	0
2012_BZ_SBZ_T_156	2012-04-17	Y	12:24:00	12:51:00	16.12678	-88.33053	16.12239	-88.32923	16.11777	-88.32956	4	forereef	7.6	28.4	4.02		36.6	1
2012_BZ_SBZ_T_157	2012-04-17	Y	13:38:00	14:04:00	16.11285	-88.32760	16.11090	-88.32334	16.10951	-88.32142	4	forereef	5.4	28.1	4.15		36.6	2
2012_BZ_SBZ_T_158	2012-04-17	Y	14:28:00	14:56:00	16.10038	-88.32375	16.09600	-88.32292	16.09205	-88.32009	4	forereef	5.4	28.2	4.11		36.5	2
2014_BZ_LRA_T_001	2014-05-04	N	10:04:00	10:42:00	17.13240	-87.60149	17.12799	-87.66255	17.22469	-87.60653	4	Forereef	10.3327					3	8.46
2014_BZ_LRA_T_002	2014-05-06	N	10:44:00	11:24:00	17.14564	-87.62935	17.14149	-87.62762	17.13687	-87.62755	4	Forereef	3.26136	29.1	6.3		39.5	2	9.06
2014_BZ_LRA_T_003	2014-04-27	N	09:30:00	10:07:00	17.17636	-87.62317	17.17166	-87.62462	17.16766	-87.62551	4	Backreef	2					3
2014_BZ_LRA_T_004	2014-04-27	N	10:15:00	10:55:00	17.18409	-87.62537	17.18029	-87.62286	17.17706	-87.61951	4	Backreef	8.47344					3
2014_BZ_LRA_T_005	2014-05-06	N	08:35:00	09:12:00	17.20119	-87.61765	17.19698	-87.61938	17.19288	-87.62124	4	Forereef	9.35736	28	6.04		39.5	2	9.19
2014_BZ_LRA_T_006	2014-04-25	N	15:26:00	16:05:00	17.21430	-87.61380	17.20988	-87.61494	17.20555	-87.61641	4	Forereef	12.4968	28.1	5.89		39	2	8.36
2014_BZ_LRA_T_006	2014-04-25	N	15:26:00	16:05:00	17.21430	-87.61380	17.20988	-87.61494	17.20555	-87.61641	4	Forereef	12	28.1	5.88		39	2
2014_BZ_LRA_T_007	2014-04-27	N	11:18:00	12:06:00	17.22587	-87.60024	17.22605	-87.60502	17.22123	-87.60829	4	Forereef	6.18744	28	6.45		39.29	3	8.5
2014_BZ_LRA_T_009	2014-04-27	N	14:21:00	15:13:00	17.28830	-87.58010	17.28391	-87.57915	17.27954	-87.57781	4	Forereef	10.668
2014_BZ_LRA_T_010	2014-04-26	N	16:00:00	16:37:00	17.32201	-87.58444	17.31741	-87.58442	17.31302	-87.58421	4	Forereef	12
2014_BZ_LRA_T_011	2014-04-26	N	15:22:00	16:01:00	17.33096	-87.58541	17.32650	-87.58495	17.32201	-87.58444	4	Forereef	12
2014_BZ_LRA_T_012	2014-04-26	N	09:24:00	10:00:00	17.36173	-87.57925	17.35724	-87.57950	17.35282	-87.58037	4	Forereef	6.49	29	6.3		39.3	2	8.47
2014_BZ_LRA_T_013	2014-05-07	N	10:09:00	10:47:00	17.40970	-87.55834	17.40542	-87.55988	17.40120	-87.56220	4	Forereef	6.67512					3
2014_BZ_LRA_T_015	2014-05-07	N	12:33:00	13:05:00	17.44791	-87.52692	17.44462	-87.53053	17.44199	-87.53403	4	Forereef	7.9248					3
2014_BZ_LRA_T_016	2014-05-07	N			17.46715	-87.49695	17.46488	-87.50105	17.46201	-87.50484	4	Forereef						4
2014_BZ_LRA_T_017	2014-05-05	N	13:02:00	13:34:00	17.44368	-87.44881	17.43921	-87.44933	17.43483	-87.45046	4	Forereef	17.465	28.2	5.7		39.42	2	9.1
2014_BZ_LRA_T_019	2014-05-05	N	09:17:00	09:48:00	17.39407	-87.46002	17.38977	-87.46134	17.38599	-87.46410	4	Forereef	14.6304	28.1	6.2		39.55	2	9.02
2014_BZ_LRA_T_020	2014-05-05	N	11:05:00	11:34:00	17.35830	-87.48195	17.35390	-87.48296	17.34947	-87.48377	4	Forereef	19.873	28.2	5.59		39.53	2	9.04
2014_BZ_LRA_T_021	2014-05-03	N	09:08:00	09:45:00	17.33203	-87.49834	17.32757	-87.49997	17.32398	-87.50280	4	Forereef	13	27.9	5.84		39.4	1	8.84
2014_BZ_LRA_T_022	2014-05-03	N	09:57:00	10:24:00	17.29539	-87.51479	17.29085	-87.51478	17.28657	-87.51302	4	Forereef	14	27.9	5.79		39.3	2	8.84
2014_BZ_LRA_T_023	2014-05-03	N	10:37:00	11:20:00	17.26305	-87.52113	17.25863	-87.52423	17.25453	-87.52612	4	Forereef	15.24	27.9	5.79		39.3	2	8.83
2014_BZ_LRA_T_024	2014-05-03	N	11:31:00	11:58:00	17.25169	-87.52560	17.24770	-87.52344	17.24295	-87.52335	4	Forereef	20	28	5.8		39	2	8.8
2014_BZ_LRA_T_025	2014-05-03	Y	14:22:00	14:41:00	17.20953	-87.52441	17.20495	-87.52393	17.20055	-87.52496	4	Forereef	14.3866	27.9	6.14		39.3	2	8.9
2014_BZ_LRA_T_026	2014-05-02	Y	14:30:00	15:07:00	17.20516	-87.54603	17.20631	-87.55058	17.20648	-87.55534	4	Forereef	13.2588	28.1	6.04		39.34	1	9.04
2014_BZ_LRA_T_027	2014-05-04	Y	07:54:00	08:22:00	17.18713	-87.58897	17.18286	-87.59052	17.17835	-87.59174	4	Forereef						3
2014_BZ_LRA_T_028	2014-05-04	Y	08:29:00	09:04:00	17.17826	-87.59192	17.17376	-87.59163	17.16902	-87.59128	4	Forereef						3
2014_BZ_LRA_T_029	2014-04-28	N	09:04:00	09:31:00	17.43585	-87.47084	17.43978	-87.47311	17.44386	-87.47519	4	Lagoon	3.2	27.9	6.22		39.3	2
2014_BZ_LRA_T_030	2014-04-28	N	09:45:00	10:12:00	17.41864	-87.49783	17.42296	-87.49641	17.42713	-87.49474	4	Lagoon	2.8	27.9	6.22		39.3	2
2014_BZ_LRA_T_031	2014-04-26	N	10:29:00	11:04:00	17.40096	-87.55143	17.39646	-87.55150	17.39197	-87.55149	4	Lagoon	1	29.1	6.6		39.4	3
2014_BZ_LRA_T_032	2014-04-28	N	10:30:00	11:05:00	17.39696	-87.52052	17.40217	-87.52014	17.40576	-87.51860	4	Lagoon	3.3	28.6	6.52		39.29		8.58
2014_BZ_LRA_T_033	2014-04-26	N	12:47:00	13:28:00	17.38607	-87.49344	17.38185	-87.49531	17.37769	-87.49709	4	Lagoon	4
2014_BZ_LRA_T_034	2014-04-26	N	11:17:00	11:47:00	17.36483	-87.55428	17.36039	-87.55504	17.35603	-87.55656	4	Lagoon	2					3
2014_BZ_LRA_T_035	2014-04-28	N	11:38:00	12:13:00	17.31459	-87.53114	17.31908	-87.53140	17.32356	-87.53049	4	Lagoon	10	28.2	6.16		39.3	3	8.5
2014_BZ_LRA_T_036	2014-04-29	Y	10:08:00	10:35:00	17.31379	-87.53199	17.31121	-87.53586	17.30848	-87.53960	4	Lagoon	7.43712	27.9	6.07		39.32	4
2014_BZ_LRA_T_037	2014-04-29	Y	10:50:00	11:18:00	17.31506	-87.53391	17.31707	-87.53543	17.31520	-87.57403	4	Blue Hole	9.20496	28	6.04		39.33	4
2014_BZ_LRA_T_038	2014-04-29	Y	09:15:00	09:50:00	17.31569	-87.54050	17.31921	-87.53794	17.32351	-87.53632	4	Lagoon	4.99872	28	5.58		39.4	4
2014_BZ_LRA_T_039	2014-04-27	N	15:24:00	15:50:00	17.29694	-87.57649	17.30138	-87.57579	17.30572	-87.57434	4	Lagoon	3	29.3	7.19		39.3	3
2014_BZ_LRA_T_041	2014-04-28	N	13:55:00	14:34:00	17.24645	-87.56176	17.25095	-87.56162	17.25440	-87.56185	4	Lagoon	2.92608	28.6	6.66		39.33	2
2014_BZ_LRA_T_042	2014-04-28	N	14:50:00	15:24:00	17.21607	-87.56116	17.22042	-87.56210	17.22478	-87.56359	4	Lagoon	5	28.4	6.74		39.3	3
2014_BZ_LRA_T_043	2014-04-28	Y	15:38:00	16:04:00	17.21572	-87.54350	17.22013	-87.54443	17.22452	-87.54757	4	Lagoon	2	28.4	6.74		39.3	3
2014_BZ_LRA_T_044	2014-05-03	N	14:56:00	15:21:00	17.20403	-87.56629	17.20319	-87.57094	17.20214	-87.57555	4	Lagoon	12.8321	28.2	5.88		38.74	2
2014_BZ_LRA_T_045	2014-05-02	N	15:27:00	15:55:00	17.19917	-87.59140	17.19626	-87.59499	17.19305	-87.59828	4	Lagoon	1	29.5	6.96		39.26	1	9.09
2014_BZ_LRA_T_046	2014-04-25	N	16:24:00	16:57:00	17.18588	-87.60717	17.18639	-87.60717	17.18542	-87.61636	4	Lagoon	2	29.3	7.11		39.3	2
2014_BZ_LRA_T_047	2014-04-27	N	08:38:00	09:15:00	17.17079	-87.60728	17.16640	-87.60834	17.16200	-87.60935	4	Lagoon	1.73736	27.6	5.92		39.37	3
2014_BZ_LRA_T_048	2014-04-27	N	07:47:00	08:19:00	17.14594	-87.62030	17.14161	-87.62157	17.13704	-87.62173	4	Lagoon	4	27.6	5.92		39.37	3	8.35
2014_BZ_LRA_T_049	2014-05-04	N	09:19:00	09:50:00	17.14820	-87.59567	17.14369	-87.59510	17.13901	-87.59579	4	Forereef	10.2108					3	8.07
2014_BZ_TUR_T_001	2014-03-31	Y	11:35:00	12:13:00	17.15491	-87.90814	17.15630	-87.91262	17.15802	-87.91697	4	Forereef	23.7576	27.9	4.82		38.2	2	7.96
2014_BZ_TUR_T_002	2014-04-01	Y	11:44:00	12:15:00	17.20852	-87.93986	17.21279	-87.94131	17.21694	-87.94310	4	Forereef	11	27.9	4.56		38.48	3	8.23	Started 1km south
2014_BZ_TUR_T_003	2014-04-01	Y	10:45:00	11:15:00	17.28160	-87.96141	17.27711	-87.96191	17.27260	-87.96177	4	Forereef	8.9	27.7	4.7		38.37	3	7.96
2014_BZ_TUR_T_004	2014-04-01	Y	09:33:00	10:18:00	17.34512	-87.95406	17.34090	-87.95571	17.33649	-87.95673	4	Forereef	12.2	27.9	4.69		38.66	3	8.12	Distance between observers 10 m; poor visibility
2014_BZ_TUR_T_005	2014-03-31	Y	13:43:00	14:20:00	17.40960	-87.92760	17.40531	-87.92931	17.40116	-87.93085	4	Forereef	14.1	28				2
2014_BZ_TUR_T_006	2014-03-31	Y	12:41:00	13:15:00	17.47342	-87.88464	17.46974	-87.88738	17.46630	-87.89059	4	Forereef	13.4	27.6				2		Ghostnet
2014_BZ_TUR_T_007	2014-03-31	Y	11:47:00	12:15:00	17.53725	-87.82735	17.53294	-87.82899	17.52863	-87.83002	4	Forereef	16	27.5				2		Poor visibility, 30 to 40 m observers are apart
2014_BZ_TUR_T_008	2014-04-03	Y	13:59:00	14:30:00	17.60008	-87.80901	17.59504	-87.80991	17.59128	-87.81218	4	Forereef	16	27.5				3	8.24
2014_BZ_TUR_T_009	2014-04-08	Y	10:07:00	10:07:00	17.56669	-87.74177	17.56265	-87.74393	17.55836	-87.74548	4	Forereef	6.06061	27.7	4.62		38.85	3	8.29
2014_BZ_TUR_T_010	2014-04-08	Y	08:59:00	08:59:00	17.53322	-87.74259	17.52873	-87.74299	17.52425	-87.74304	4	Forereef	6.06061					2
2014_BZ_TUR_T_011	2014-04-08	Y	11:51:00	11:51:00	17.46859	-87.79148	17.46497	-87.79249	17.46015	-87.79475	4	Forereef	4.60606	28.2	4.54		38.93	2	8.25	Moved in closer to reef due to visibility
2014_BZ_TUR_T_012	2014-04-11	Y	08:29:00	09:13:00	17.41057	-87.80514	17.40611	-87.80443	17.40159	-87.80486	4	Forereef	14.3	27.4	4.56	55	39.13	3	8.25
2014_BZ_TUR_T_014	2014-04-09	Y	14:41:00	15:23:00	17.27821	-87.80471	17.27552	-87.80849	17.27198	-87.81150	6	Forereef	4.36364	27.6	4.81		39.11	4	8.33
2014_BZ_TUR_T_015	2014-03-31	Y	10:40:00	11:17:00	17.21332	-87.85384	17.20875	-87.85369	17.20473	-87.85664	4	Forereef	13.9697	28.3	4.64		38.53	2	8.02
2014_BZ_TUR_T_016	2014-04-07	Y	11:01:00	11:29:00	17.55452	-87.77297	17.55283	-87.77749	17.55151	-87.78186	4	Lagoon	3.3	27.9	4.8		38.7	4	8.24	Had to go around shallow patch reef
2014_BZ_TUR_T_017	2014-04-03	Y	11:54:00	12:27:00	17.52247	-87.80612	17.51945	-87.80972	17.51605	-87.81290	4	Lagoon	5	27.4					8.25
2014_BZ_TUR_T_019	2014-04-03	Y	15:52:00	16:19:00	17.44246	-87.80704	17.44246	-87.89052	17.43920	-87.89397	4	Backreef	1	29.4	4.2			2	8.37
2014_BZ_TUR_T_020	2014-04-02	Y	14:48:00	15:13:00	17.41385	-87.85271	17.41084	-87.85625	17.40754	-87.85942	4	Lagoon	3.5	28.6	5.41		38.77	3	8.22
2014_BZ_TUR_T_021	2014-04-02	Y	15:37:00		17.37537	-87.88666	17.37402	-87.89234	17.37334	-87.89587	4	Lagoon	3.3	29	5.2		39.15	3	8.37
2014_BZ_TUR_T_022	2014-04-02	Y	09:52:00	10:14:00	17.33648	-87.93137	17.33206	-87.93281	17.32772	-87.93349	4	Backreef	4.5	28.7	4.43		40.02	3	8.42
2014_BZ_TUR_T_023	2014-04-02	Y	14:24:00		17.38165	-87.81882	17.32981	-87.82120			4	Lagoon	3.3	29.2	4.95		39.8	3	8.28	Battery went dead on for gps3 so no coordinates recorded
2014_BZ_TUR_T_024	2014-03-31	Y	16:47:00	17:14:00	17.34352	-87.85889	17.34096	-87.86277	17.38841	-87.86665	4	Lagoon	3.2	28.8				2
2014_BZ_TUR_T_025	2014-04-02	Y	10:38:00	11:07:00	17.30478	-87.89925	17.30206	-87.90340	17.29840	-87.90643	4	Lagoon	2.7	28.8	4.72		39.76	3	8.36
2014_BZ_TUR_T_026	2014-04-02	Y	11:34:00	12:03:00	17.27004	-87.93321	17.26615	-87.93559	17.26260	-87.93850	4	Lagoon	2.1	28.7	4.5		39.67	3	8.38
2014_BZ_TUR_T_027	2014-03-31	Y	16:06:00	16:28:00	17.27303	-87.86509	17.16110	-87.51970	17.26445	-87.86796	4	Lagoon	3	29.4				2
2014_BZ_TUR_T_028	2014-03-31	Y	01:15:00	01:42:00	17.23440	-87.90468	17.23221	-87.90889	17.22998	-87.91288	4	Lagoon	1.72727	29.3	5.21		39.06	2	8.08
2014_BZ_TUR_T_029	2014-03-31	Y	12:29:00	12:59:00	17.19377	-87.88037	17.19263	-87.88532	17.19168	-87.88953	4	Lagoon	2.87879	29.2	5.2		39.13	2	8.12
2014_BZ_TUR_T_030	2014-03-31	Y	09:44:00	10:15:00	17.29215	-87.81816	17.22827	-87.82072	17.28498	-87.82391	4	Lagoon	3.60606	27.4	4.56		38.66	2	8.27
2014_BZ_TUR_T_031	2014-04-07	Y	10:14:00	10:43:00	17.60767	-87.78265	17.60410	-87.78500	17.60036	-87.78746	4	Lagoon	4.7	27.6	4.93		38.7	4	8.25	Had to go around shallow patch reef
2015_BZ_LRA_T_001	2015-05-19	N	15:49:00	16:20:00	17.12402	-87.61976	17.12705	-87.62323	17.13118	-87.62547	4	Forereef						3
2015_BZ_LRA_T_002	2015-05-10	N	10:55:00	11:23:00	17.13614	-87.62695	17.14038	-87.62854	17.14447	-87.63053	4	Forereef		28.4	6.3		36.66	5
2015_BZ_LRA_T_003	2015-05-10	N	11:53:00	12:24:00	17.16770	-87.62677	17.17148	-87.62423	17.17537	-87.62189	4	Backreef		28.5	6.2		36.66	5
2015_BZ_LRA_T_004	2015-05-10	N	12:35:00	13:08:00	17.17610	-87.62079	17.18112	-87.62152	17.18530	-87.62188	4	Backreef		28.7	6.6		36.59	5
2015_BZ_LRA_T_006	2015-05-12	N	10:03:00	10:42:00	17.21401	-87.61360	17.20964	-87.61472	17.20522	-87.61575	4	Forereef	9.8	28	5.2		36.67	4
2015_BZ_LRA_T_007	2015-05-12	N	08:58:00	09:40:00	17.22553	-87.60102	17.22588	-87.60575	17.22039	-87.60876	4	Forereef	7.2	28.1	5.1		36.54	3
2015_BZ_LRA_T_008	2015-05-07	N	13:20:00	13:49:00	17.24863	-87.57169	17.24433	-87.57288	17.24058	-87.57584	4	Forereef	9.2	29.5	6.8		36.46	2
2015_BZ_LRA_T_009	2015-05-07	N	12:20:00	12:55:00	17.28630	-87.57916	17.28193	-87.57805	17.28006	-87.57759	4	Forereef	14.1	29.4	6.3		36.68	2
2015_BZ_LRA_T_010	2015-05-07	N	11:05:00	11:45:00	17.32604	-87.58521	17.32171	-87.58408	17.31699	-87.58465	4	Forereef	10.4	29.2	6.3		36.58	2
2015_BZ_LRA_T_011	2015-05-08	N	12:49:00	13:34:00	17.33043	-87.58522	17.32594	-87.58498	17.32149	-87.58411	4	Forereef		28.9	6.3		36.55	3
2015_BZ_LRA_T_012	2015-05-08	N	11:51:00	12:28:00	17.36259	-87.57951	17.35777	-87.57930	17.35366	-87.58072	4	Forereef		29.1	6.2		36.1	3
2015_BZ_LRA_T_013	2015-05-08	N	10:53:00	11:28:00	17.40829	-87.55856	17.40429	-87.56104	17.40019	-87.56268	4	Forereef		29.2	6.4		36.79	3
2015_BZ_LRA_T_014	2015-05-08	N	10:07:00	10:37:00	17.42417	-87.55135	17.41996	-87.55360	17.416472	-87.55628	4	Forereef		28.8	6.3		36.67	3
2015_BZ_LRA_T_015	2015-05-08	N	09:25:00	09:48:00	17.44686	-87.52714	17.44372	-87.53056	17.44092	-87.53422	4	Forereef		28.3	6		36.8	3
2015_BZ_LRA_T_016	2015-05-06	N	08:58:00	09:25:00	17.46658	-87.49731	17.46388	-87.50106	17.46128	-87.50488	4	Forereef	7.9	28.4	5.5		36.5	2
2015_BZ_LRA_T_017	2015-05-05	N	09:45:00	10:05:00	17.43656	-87.44824	17.44109	-87.44879	17.44552	-87.44913	4	Forereef	21.3	28	6.3		36.41	2
2015_BZ_LRA_T_018	2015-05-05	N	10:30:00	10:56:00	17.40730	-87.45444	17.41225	-87.44510	17.41613	-87.45409	4	Forereef	17.6	28	6.3		36.4	2
2015_BZ_LRA_T_019	2015-05-05	N	11:57:00	12:38:00	17.39561	-87.46011	17.39266	-87.46196	17.38876	-87.46433	4	Forereef	13.5	28.2	6.7		36.42	2
2015_BZ_LRA_T_020	2015-05-05	N	13:06:00	13:26:00	17.35006	-87.48497	17.35425	-87.48300	17.35878	-87.48267	4	Forereef			7			2
2015_BZ_LRA_T_021	2015-05-05	N	13:50:00	14:23:00	17.32300	-87.50423	17.32997	-87.50273	17.33129	-87.49798	4	Forereef	15.5	28.5	6.5		36.46	2
2015_BZ_LRA_T_026	2015-05-19	Y	09:19:00	09:50:00	17.20490	-87.54543	17.20620	-87.54993	17.20645	-87.55473	4	Forereef						3
2015_BZ_LRA_T_027	2015-05-19	N	14:02:00	14:27:00	17.18703	-87.58911	17.18264	-87.59016	17.17829	-87.59131	4	Forereef						3
2015_BZ_LRA_T_028	2015-05-19	N	14:27:00	14:56:00	17.17829	-87.59136	17.17373	-87.59127	17.16920	-87.59107	4	Forereef						3
2015_BZ_LRA_T_029	2015-05-06	N	09:45:00	10:08:00	17.44362	-87.46477	17.43907	-87.46461	17.43463	-87.46552	4	Lagoon	2.1	28.3	6.4		36.4	2
2015_BZ_LRA_T_030	2015-05-06	N	10:29:00	10:56:00	17.42178	-87.49522	17.422348	-87.49594	17.41965	-87.49703	4	Lagoon	4.5	28.7	6.1		36.4	2
2015_BZ_LRA_T_031	2015-05-06	N	15:12:00	15:40:00	17.40110	-87.55127	17.39672	-87.552289	17.39229	-87.55318	4	Lagoon	1.2	30	7.2		36.62	3
2015_BZ_LRA_T_032	2015-05-06	N	11:10:00	11:37:00	17.40643	-87.51847	17.40195	-87.51892	17.39754	-87.51999	4	Lagoon	3.5	28.8	6.2		36.5	3
2015_BZ_LRA_T_033	2015-05-06	N	12:02:00	12:35:00	17.38371	-87.49413	17.37786	-87.49581	17.39503	-87.49657	4	Lagoon	6.4	28.2	6.3		36.52	3		midpoint at 600m
2015_BZ_LRA_T_034	2015-05-06	N	16:00:00	16:24:00	17.36449	-87.55336	17.35598	-87.55328	17.35547	-87.55309	4	Lagoon	2.8	29.7	6.8		36.6	2		murky water
2015_BZ_LRA_T_035	2015-05-08	Y	15:44:00	16:10:00	17.32285	-87.53493	17.31971	-87.53832	17.31663	-87.54172	4	Lagoon		28.6				3
2015_BZ_LRA_T_036	2015-05-09	Y	13:06:00	13:31:00	17.32314	-87.53252	17.31875	-87.53152	17.31526	-87.52797	4	Lagoon						4
2015_BZ_LRA_T_037	2015-05-08	Y	16:21:00	16:45:00	17.31254	-87.53439	17.31271	-87.53920	17.31274	-87.54382	4	Lagoon		28.2				3
2015_BZ_LRA_T_038	2015-05-09	Y	12:22:00	12:45:00	17.31591	-87.53346	17.31659	-87.53593			4	Blue Hole						3
2015_BZ_LRA_T_039	2015-05-09	N	13:56:00	14:25:00	17.30702	-87.58002	17.30272	-87.57864	17.29870	-87.57645	4	Lagoon		29			37	4
2015_BZ_LRA_T_040	2015-05-09	N	14:46:00	15:12:00	17.28805	-87.53646	17.28355	-87.53660	17.27902	-87.53685	4	Lagoon		29.1			37.33	4
2015_BZ_LRA_T_041	2015-05-09	N	15:30:00	15:50:00	17.25426	-87.56023	17.25133	-87.55868	17.24766	-87.55670	4	Lagoon		28.6			37.05	4
2015_BZ_LRA_T_042	2015-05-19	N	10:03:00	10:31:00	17.21873	-87.55325	17.22264	-87.55560	17.22553	-87.55942	4	Lagoon						3
2015_BZ_LRA_T_043	2015-05-19	Y	10:45:00	11:15:00	17.21710	-87.54349	17.22132	-87.54506	17.22573	-87.54609	4	Lagoon						3
2015_BZ_LRA_T_044	2015-05-07	N	15:43:00	16:05:00	17.20331	-87.58290	17.20087	-87.58699	17.19843	-87.59081	4	Lagoon	2	29.5	7		36.5	2		start point data wrong, had to make a new one LRAT44N
2015_BZ_LRA_T_045	2015-05-07	N	16:06:00	16:31:00	17.19819	-87.59106	17.19536	-87.59493	17.19249	-87.59834	4	Lagoon
2015_BZ_LRA_T_046	2015-05-10	N	13:36:00	14:00:00	17.18636	-87.60725	17.18743	-87.61183	17.18832	-87.61647	4	Lagoon		29.1	6.1		37.26	5
2015_BZ_LRA_T_047	2015-05-10	N	09:21:00	09:49:00	17.17052	-87.60709	17.16715	-87.61023	17.16354	-87.61302	4	Lagoon		28.3	6.6		36.9	5
2015_BZ_LRA_T_048	2015-05-10	N	10:13:00	10:40:00	17.14596	-87.62008	17.14336	-87.62408	17.14055	-87.62759	3	Lagoon		28.2	6.3		36.8	5
2015_BZ_LRA_T_049	2015-05-19	N	15:03:00	15:26:00	17.14799	-87.59438	17.14358	-87.59532	17.13922	-87.59641	4	Forereef						3
2015_BZ_TUR_T_002	2015-04-11	Y	09:52:00	10:15:00	17.20036	-87.93645	17.20445	-87.93848	17.20826	-87.94094	4	Forereef	5.8	27.6	5.8		35.7	3	8.37
2015_BZ_TUR_T_003	2015-04-11	Y	08:52:00	09:31:00	17.28095	-87.96146	17.27645	-87.96154	17.27196	-87.96130	4	Forereef	5.1	27.5	5.9		35.91	2	8.37
2015_BZ_TUR_T_004	2015-04-10	Y	10:51:00	11:26:00	17.34430	-87.95430	17.33994	-87.95543	17.33564	-87.95685	4	Forereef	5.5	28.6	6		36.84	3	8.81	poor vis- 10m distance
2015_BZ_TUR_T_005	2015-04-10	Y	09:52:00	10:30:00	17.40883	-87.92696	17.40479	-87.92944	17.40106	-87.93166	4	Forereef	5.8	27.4	6.1		36.01	2	8.67
2015_BZ_TUR_T_006	2015-04-11	Y	11:20:00	11:58:00	17.47294	-87.88477	17.46997	-87.88277	17.46638	-87.89137	4	Forereef	6	27.6	5.9		36.5	3	8.36
2015_BZ_TUR_T_007	2015-04-13	Y	10:45:00	11:35:00	17.53486	-87.82862	17.53050	-87.82986	17.52579	-87.83007	4	Forereef	9.7	27.6	5.8		36.28	3	8.6
2015_BZ_TUR_T_008	2015-04-13	Y	12:18:00	13:20:00	17.60114	-87.80876	17.59671	-87.81001	17.59258	-87.81165	4	Forereef	13	27.8	6		36.29	5	8.62
2015_BZ_TUR_T_010	2015-04-20	Y	11:49:00	12:44:00	17.53593	-87.74251	17.53149	-87.74323	17.52701	-87.74368	4	Forereef	18.6	27.8	6		36.28	4	9.74
2015_BZ_TUR_T_011	2015-04-20	Y	10:28:00	10:55:00	17.46928	-87.78937	17.46609	-87.79275	17.46125	-87.79259	4	Forereef	17.1	27.8	5.8		36.27	2	9.57
2015_BZ_TUR_T_012	2015-04-20	Y	09:34:00	10:01:00	17.40116	-87.80540	17.40568	-87.80510	17.41015	-87.80554	4	Forereef	13.2	28.1	5.3		36.28	2	9.26
2015_BZ_TUR_T_013	2015-04-20	Y	08:45:00	09:04:00	17.33988	-87.78701	17.34420	-87.78773	17.34834	-87.79619	4	Forereef	17.3	27.7	5.6		36.23	2	9.38
2015_BZ_TUR_T_014	2015-04-19	Y	15:06:00	15:32:00	17.27434	-87.80944	17.27752	-87.80608	17.28026	-87.80215	4	Forereef	16.9
2015_BZ_TUR_T_015	2015-04-19	Y	14:10:00	14:35:00	17.20922	-87.85379	17.21604	-87.85534	17.21810	-87.85535	4	Forereef	9.7					3
2015_BZ_TUR_T_016	2015-04-13	Y	14:05:00	14:38:00	17.55458	-87.77316			17.55427	-87.78228	4	Lagoon	3.5	28.3	5.9		32.2	5	8.49
2015_BZ_TUR_T_017	2015-04-16	Y	09:50:00	10:20:00	17.51611	-87.81334	17.51257	-87.81587	17.50860	-87.81815	4	Lagoon	2.3	28.8	5.3		38.29	3	14.28
2015_BZ_TUR_T_018	2015-04-16	Y	10:45:00	11:00:00	17.47832	-87.83959	17.47775	-87.84386	17.47751	-87.84504	4	Lagoon	2.7	29	5.37		38.48	3	13.63
2015_BZ_TUR_T_019	2015-04-11	Y	12:11:00	12:38:00	17.44531	-87.88644	17.44295	-87.89004	17.43995	-87.89371	4	Backreef	1.6	29.1	6		37	2	8.44
2015_BZ_TUR_T_020	2015-04-09	Y	09:47:00	10:18:00	17.41364	-87.85303	17.41033	-87.85622	17.40739	-87.85982	4	Lagoon	3.4	28.3	5.9		36.67	2	8
2015_BZ_TUR_T_021	2015-04-09	Y	10:43:00	10:56:00	17.37756	-87.87791	17.37622	-87.88166			4	Lagoon	6.05	28.1	5.9		36.75	2	8.19	transect aborted early due to poor visibility/too deep
2015_BZ_TUR_T_022	2015-04-19	Y	10:03:00	10:39:00	17.33654	-87.93179	17.19568	-87.56438	17.19332	-87.56575	4	Backreef	4.4					3
2015_BZ_TUR_T_023	2015-04-09	Y	08:59:00	09:30:00	17.38145	-87.81918	17.37799	-87.82201	17.37469	-87.82514	4	Lagoon	3.4	28.3	5.5		37.15	2	8.14
2015_BZ_TUR_T_024	2015-04-09	Y	11:19:00	11:51:00	17.33762	-87.86646	17.33495	-87.87381	17.33212	-87.87399	4	Lagoon	3.5	28.2	6.5		36.96	2	8.12	had to do more slightly because depth was too deep (more than 5 m); deep again at 200m, shallow after that
2015_BZ_TUR_T_025	2015-04-09	Y	14:24:00	14:51:00	17.30483	-87.89964	17.30369	-87.90468	17.30219	-87.90865	4	Lagoon	3.3	28.5	6.2		36.48	3	8.05
2015_BZ_TUR_T_026	2015-04-09	Y	15:18:00	15:50:00	17.26966	-87.93346	17.26575	-87.93578	17.26193	-87.93829	4	Lagoon	1.8	29.4	6.4		36.78	3	8.3
2015_BZ_TUR_T_027	2015-04-10	Y	15:34:00	15:59:00	17.27259	-87.86491	17.26922	-87.86806	17.26575	-87.87102	4	Lagoon	3.3	29.2	6.3		36.75	3	8.75
2015_BZ_TUR_T_028	2015-04-09	Y	16:04:00	16:29:00	17.23392	-87.90450	17.23229	-87.90893	17.23140	-87.91331	4	Lagoon	2.2	29.6	6.7		36.65	3	8.36
2015_BZ_TUR_T_029	2015-04-10	Y	14:40:00	15:09:00	17.19985	-87.87379	17.19648	-87.87704	17.19309	-87.87999	4	Lagoon	1.6	29.6	6.7		36.31	2	8.73
2015_BZ_TUR_T_030	2015-04-16	Y	14:53:00	15:20:00	17.29239	-87.81828					4	Lagoon	3.7	31.5						Lat and long incorrect, changed to station latlong
2016_BZ_LRA_T_001	2016-05-04	N	11:23:00	11:56:00	17.12671	-87.60134	17.12456	-87.60548	17.12603	-87.61035	4		18.7	28.6	6.33		36.7	8	2
2016_BZ_LRA_T_002	2016-05-08	N	11:11:00	11:47:00	17.14430	-87.63274	17.14042	-87.63039	17.13645	-87.62818	4	Forereef	14.9	28.3	6.08		36.29	3
2016_BZ_LRA_T_003	2016-05-08	N	10:25:00	10:55:00	17.17506	-87.62786	17.17090	-87.62786	17.16655	-87.62909	4	Backreef	4.3	28.3	6.56		36.84	2		Transect 7.5 meters apart
2016_BZ_LRA_T_004	2016-05-08	N	09:45:00	10:11:00	17.17722	-87.62601	17.18096	-87.61996	17.18496	-8762214	4	Backreef	13	28	6.4		36.8	3		Transect 10 meters apart each
2016_BZ_LRA_T_005	2016-05-08	N	12:21:00	12:54:00	17.20083	-87.61784	17.19678	-87.61896	17.19246	-87.62129	4	Forereef	7	28.2	6.2			3
2016_BZ_LRA_T_006	2016-05-03	N	10:34:00	11:14:00	17.21477	-87.61323	17.21044	-87.61457	17.20634	-87.61558	4	Forereef	9.3	31.1	5.78		36.74	2	0.336806
2016_BZ_LRA_T_007	2016-05-03	N	09:22:00	10:12:00	17.22577	-87.60145	17.22580	-87.60616	17.22039	-87.60898	4	Forereef	5.1	28.1	6.15		36.69	2	8.01
2016_BZ_LRA_T_008	2016-05-03	N	15:42:00	16:19:00	17.24955	-87.57148	17.24489	-87.57281	17.25088	-87.57459	4	Forereef	6.9	28.8	6.15		36.68	2	8.25
2016_BZ_LRA_T_009	2016-05-10	N	08:09:00	08:45:00	17.27870	-87.57617	17.28041	-87.57747	17.22838	-87.58040	4	Forereef	10	28.1	6.4		36.7	4
2016_BZ_LRA_T_009	2016-05-08	N	15:10:00	15:25:00	17.28153	-87.58006	17.28406	-87.57904			4	Forereef	10.9	28.9	6.56		36.92	3		Ended early due to poor vis
2016_BZ_LRA_T_010	2016-05-02	N	09:11:00	09:18:00	17.32661	-87.58538	17.32227	-87.53440	17.31769	-87.58421	4	Forereef	5.6	28.6	6.11		36.57	3	8.22
2016_BZ_LRA_T_011	2016-05-10	N	08:56:00	09:30:00	17.32069	-87.58384	17.32516	-87.85444	17.32516	-87.58488	4	Forereef	10.9	28.2	6.45		36.8	4
2016_BZ_LRA_T_012	2016-05-10	N	09:43:00	10:13:00	17.36215	-87.57904	17.35765	-87.57919	17.35321	-87.579956	4	Forereef	6.1	28.2	6.56		36.72	4
2016_BZ_LRA_T_013	2016-05-09	N	09:05:00	09:34:00	17.40932	-87.55807	17.40542	-87.56042	17.40125	-87.56223	4	Forereef	5.8	28.2	6.22		36.67	3
2016_BZ_LRA_T_014	2016-05-09	N	10:00:00	10:36:00	17.42580	-87.55065	17.42101	-87.55261	17.41804	-87.55543	4	Forereef	11.6	28.2	6.2		36.7	3
2016_BZ_LRA_T_015	2016-05-09	N	10:54:00	11:22:00	17.44629	-87.52749	17.44399	-87.53068	17.44097	-87.55119	4	Forereef	8.8	28.3	6.6		36.77	3
2016_BZ_LRA_T_016	2016-05-09	N	11:41:00	12:04:00	17.46779	-87.49808	17.46485	-87.50080	17.46195	-87.50467	4	Forereef	10.6	28.1	6.3		36.7	3
2016_BZ_LRA_T_018	2016-05-05	N	09:00:00	09:38:00	17.41437	-87.45324	17.40991	-87.45277	17.40539	-87.45373	4	Forereef	16.6	28.6	6.05		36.7	4	8.6
2016_BZ_LRA_T_019	2016-05-05	N	10:00:00	10:31:00	17.39514	-87.45885	17.39105	-87.48378	17.38723	-87.46308	4	Forereef	18.8	28.6	6.11		36.71	4	8.74
2016_BZ_LRA_T_020	2016-05-05	N	10:47:00	11:12:00	17.35856	-87.48286	17.35415	-87.48378	17.34956	-87.48298	4	Forereef	18.6	28.6			36.7	4	7.8
2016_BZ_LRA_T_021	2016-05-05	N	11:27:00	11:52:00	17.33101	-87.49701	17.32732	-87.49969	17.32403	-87.50294	4	Forereef	17.1	27.6			36.7	4	7.71
2016_BZ_LRA_T_022	2016-05-04	N	14:30:00	15:03:00	17.29435	-87.51366	17.28886	-87.51331	17.28527	-87.51351	4		22.1	28.8	6.01		36.7	8	2
2016_BZ_LRA_T_023	2016-05-04	N	15:23:00	15:46:00	17.25880	-87.52493			17.25547	-87.52769	4		19.9	28.8	6.17		36.7	8	2	Use mid point
2016_BZ_LRA_T_024	2016-05-04	N	15:57:00	16:20:00	17.25463	-87.52021	17.25037	-87.52708	17.24575	-87.52363	4		15.6	29.8			36.7	8	2
2016_BZ_LRA_T_027	2016-05-04	N	08:44:00	09:19:00	17.18756	-87.58922	17.18322	-87.59043	17.17885	-87.59160	4	Forereef	14.2	28.4	6.15		36.7	8	2
2016_BZ_LRA_T_028	2016-05-04	N	09:33:00	10:22:00	17.17850	-87.59165	17.17448	-87.59129	17.17003	-87.59093	4		13.8	28.5	6.19		36.7	8	2
2016_BZ_LRA_T_029	2016-05-09	N	13:45:00	14:10:00	17.44350	-87.46560	17.44017	-87.46680	17.43778	-87.47291	4	Lagoon	2	29.2	7		36.77	3
2016_BZ_LRA_T_030	2016-05-09	N	14:25:00	14:50:00	17.42772	-87.49420	17.42589	-87.49857	17.42401	-87.50281	4	Lagoon	4.4	28.2	6.84		36.89	3
2016_BZ_LRA_T_031	2016-05-10	N	10:38:00	11:08:00	17.40155	-87.55220	17.39121	-87.55096	17.39268	-87.550062	4	Lagoon	2	28.3	6.8		37	3
2016_BZ_LRA_T_032	2016-05-09	N	15:04:00	15:26:00	17.40696	-87.51744	17.40355	-87.52111	17.40059	-87.52444	4	Lagoon	3.6	28.4			36.86	3
2016_BZ_LRA_T_033	2016-05-10	N	11:32:00	12:06:00	17.38446	-87.49351	17.39721	-87.49358	17.39549	-87.48296	4	Lagoon	5.5	28.1	6.35		36.77	3
2016_BZ_LRA_T_035	2016-05-10	Y	14:17:00	14:40:00	17.32604	-87.53539	17.32413	-87.54079	17.32274	-87.54419	4	Lagoon	9.3	28.5	6.5		36.7	3
2016_BZ_LRA_T_037	2016-05-10	Y	13:34:00	14:02:00	17.31732	-87.53432					3	Blue Hole	5.9	28.6	6.8		36.7	3
2016_BZ_LRA_T_038	2016-05-10	Y	14:52:00	15:14:00	17.31267	-87.53116	17.31268	-87.53587	17.31288	-87.54088	4	Lagoon	4	28.5	6.5		36.7	3
2016_BZ_LRA_T_040	2016-05-02	N	10:17:00	10:45:00	17.28812	-87.53631	17.28376	-87.53747	17.27940	-87.53861	4	Lagoon	7.3	28.6	6.55		36.7	3	8.25
2016_BZ_LRA_T_041	2016-05-08	N	15:44:00	16:13:00	17.25634	-87.56131	17.25286	-87.56430	17.24954	-87.56746	4	Lagoon	3.3	28.6	6.87		36.87			Transect is 10 meters apart each
2016_BZ_LRA_T_042	2016-05-02	N	11:56:00	12:24:00	17.22613	-87.56078	17.22235	-87.55821	17.21912	-87.55489	4	Lagoon	5.1	28.5	6.67		36.7	3	8.2
2016_BZ_LRA_T_043	2016-05-02	N	11:10:00	11:37:00	17.23240	-87.54471	17.22793	-87.54532	17.22339	-87.54456	4	Lagoon	4	28.9	6.68		36.7	3	8.14
2016_BZ_LRA_T_044	2016-05-03	N	12:33:00	13:05:00	17.20895	-87.57288	17.20667	-87.57697	17.20482	-87.58129	4	Lagoon	3.6	29.4	7.22		36.72	1	8.2	GPS points on forereef move to 017
2016_BZ_LRA_T_045	2016-05-03	N	11:38:00	12:08:00	17.20094	-87.59065	17.19701	-87.59301	17.19318	-87.59542	4	Lagoon	1.1	29.9	7.04		36.73	1	8.2
2016_BZ_LRA_T_046	2016-05-02	N	14:33:00	15:01:00	17.18590	-87.60847	17.19040	-87.60992	17.19460	-87.61082	4	Lagoon	2.7	29.5	7.03		36.7	3	8.11
2016_BZ_LRA_T_047	2016-05-02	N	15:24:00	15:52:00	17.17158	-87.60858	17.16777	-87.61132	17.16426	-87.61397	4	Lagoon	4.2	29.7	6.97		36.71	3	8.09
2016_BZ_LRA_T_048	2016-05-02	N	16:02:00	16:30:00	17.14550	-87.62070	17.14182	-87.62341	17.13776	-87.62551	4	Lagoon	3.9	29.4			37.77	3	7.85
2016_BZ_LRA_T_049	2016-05-04	N	10:36:00	11:02:00	17.14735	-87.59471	17.14289	-87.59515	17.13847	-87.59613	4		14.7	28.6	6.2		36.7	8	2
2016_BZ_TUR_T_001	2016-04-02	Y	08:25:00	08:51:00	17.15522	-87.91022	17.15741	-87.91816	17.16009	-87.91435	4	Forereef	18.3	27.7	6.12		36.8	2	8.13
2016_BZ_TUR_T_002	2016-04-06	Y	11:33:00	11:52:00	17.20440	-87.93805	17.20021	-87.93634	17.19635	-87.93381	4	Forereef	8.4	29.5	0		0	3	0
2016_BZ_TUR_T_003	2016-04-06	Y	09:59:00	10:37:00	17.28165	-87.96120	17.27681	-87.96167	17.27236	-87.96234	4	Forereef	6.9	28.5	0		0	3	0
2016_BZ_TUR_T_004	2016-04-07	Y	13:49:00	14:17:00	17.34451	-87.95420	17.34000	-87.95609	17.33580	-87.95653	4	Forereef	8.1	28.3	6.74		37.33	2	8.18
2016_BZ_TUR_T_005	2016-04-09	Y	15:10:00	15:40:00	17.40847	-87.92716	17.40522	-87.92953	17.40097	-87.938712	4	Forereef	6.2	29	0		0	2	0
2016_BZ_TUR_T_006	2016-04-10	Y	14:26:00	14:50:00	17.47284	-87.88468	17.46952	-87.88788	17.46642	-87.89129	4	Forereef	8.8	29.5	0		0	2	0
2016_BZ_TUR_T_007	2016-04-11	Y	11:10:00	11:36:00	17.53615	-87.82728	17.54063	-87.82677	17.54511	-87.82642	4	Forereef	8.6	29	0		0	3	0
2016_BZ_TUR_T_008	2016-04-11	Y	10:10:00	10:38:00	17.59112	-87.81200	17.59533	-87.81031	17.59969	-87.80915	4	Forereef	8.5	29	0		0	3	0
2016_BZ_TUR_T_011	2016-04-05	Y	09:12:00	09:39:00	17.47042	-87.78976	17.46671	-87.79264	17.46261	-87.79443	4	Forereef	15.3	28	0		0	3	0
2016_BZ_TUR_T_012	2016-04-10	Y	07:49:00	08:21:00	17.40905	-87.80443	17.40453	-87.80453	17.40007	-87.80488	4	Forereef	9.3	28.5	0		0	3	0
2016_BZ_TUR_T_013	2016-04-02	Y	11:26:00	11:54:00	17.34589	-87.79010	17.34172	-87.78835	17.33736	-87.78713	4	Forereef	8.6	0	0		0	2	0
2016_BZ_TUR_T_014	2016-04-02	Y	10:21:00	10:57:00	17.28014	-87.80374	17.27676	-87.80685	17.27346	-87.81005	4	Forereef	13.8	27.5	6.7		37.2	1	8.18
2016_BZ_TUR_T_015	2016-04-02	Y	09:26:00	09:53:00	17.21741	-87.85631	17.20843	-87.85651	17.20843	-87.85601	4	Forereef	6.1	28	5.16		37.5	1	8.16
2016_BZ_TUR_T_016	2016-04-11	Y	13:14:00	13:38:00	17.55528	-87.77299	17.55449	-87.77763	17.55437	-87.78236	4	Lagoon	3.6	29	0		0	3	0
2016_BZ_TUR_T_019	2016-04-10	Y	15:16:00	15:39:00	17.44757	-87.88633	17.44429	-87.88992	17.44123	-87.89304	4	Backreef	2	29	0		0	0	0
2016_BZ_TUR_T_020	2016-04-09	Y	13:48:00	14:14:00	17.41484	-87.85088	17.41227	-87.85476	17.41003	-87.85889	4	Lagoon	3.2	32	0		0	2	0
2016_BZ_TUR_T_024	2016-04-03	Y	14:46:00	15:12:00	17.33815	-87.86627	17.33573	-87.87031	17.33387	-87.87456	4	Lagoon	4	30	0		0	0	0
2016_BZ_TUR_T_026	2016-04-03	Y	09:36:00	10:03:00	17.26819	-87.93872	17.26528	-87.93513	17.26159	-87.93230	4	Lagoon	1.5	0	0		0	1	0
2016_BZ_TUR_T_027	2016-04-01	Y	15:25:00	15:53:00	17.27364	-87.86532	17.27372	-87.87023	17.27417	-87.87471	4	Lagoon	3.1	30.2	7.2		37.3	3	8.22
2016_BZ_TUR_T_028	2016-04-01	Y	14:36:00	15:04:00	17.24613	-87.90474	17.23420	-87.90961	17.23412	-87.91416	4	Lagoon	2	30.1	6.88		37.5	3	8.22
2016_BZ_TUR_T_029	2016-04-01	Y	13:52:00	14:20:00	17.20051	-87.87449	17.19753	-87.87811	17.19468	-87.88166	4	Lagoon	1.7	30.5	5.92		37.6	3	8.17
2017_BZ_LRA_T_001	2017-05-13	N	11:17:00	11:54:00	17.12854	-87.59964	17.12591	-87.60355	17.12395	-87.60810	4	Forereef						1
2017_BZ_LRA_T_002	2017-05-16	N	10:48:00	11:19:00	17.13501	-87.62009	17.13988	-87.63022	17.14362	-87.63275	4	Forereef	11.6	30				1
2017_BZ_LRA_T_003	2017-05-19	N	10:25:00	10:55:00	17.17441	-87.62349	17.16996	-87.56245	17.16552	-87.62473	4	Backreef	1.1	31				1
2017_BZ_LRA_T_004	2017-05-13	N	15:09:00	15:43:00	17.18234	-87.62598	17.17964	-87.62221	17.17623	-87.61887	4	Lagoon		29.2	7.16		37.01	1
2017_BZ_LRA_T_005	2017-05-13	N	14:24:00	14:56:00	17.20026	-87.61787	17.19622	-87.61997	17.19187	-87.62153	4	Lagoon		29.7	5.85		36.9	1
2017_BZ_LRA_T_006	2017-05-12	N	14:56:00	15:38:00	17.21402	-87.61422	17.20950	-87.61493	17.20479	-87.61619	4	Forereef	9.5	28	6.72		36.89	3
2017_BZ_LRA_T_007	2017-05-19	N	09:25:00	10:07:00	17.22607	-87.60074	17.22616	-87.60541	17.22140	-87.60895	4	Forereef	9.8	31.5				1
2017_BZ_LRA_T_008	2017-05-11	N	10:53:00	11:32:00	17.24928	-87.57167	17.24525	-87.57349	17.24106	-87.57507	4	Forereef	18.4	28.4			36.6	4
2017_BZ_LRA_T_009	2017-05-11	N	09:53:00	10:31:00	17.27709	-87.57568	17.28160	-87.59800	17.28546	-87.57915	4	Forereef	8.9	28.2			36.6	4
2017_BZ_LRA_T_010	2017-05-10	N	14:19:00	15:05:00	17.32089	-87.58405	17.31667	-87.58420	17.31224	-87.58366	4	Forereef	10.5	28	6.47		36.92	2		waypt 27 fishing line, GPS008
2017_BZ_LRA_T_011	2017-05-10	N	13:30:00	14:11:00	17.33054	-87.58501	17.32604	-87.58487	17.32161	-87.58392	4	Forereef	11.6	28	6.47		36.92	2		waypt 23big rope, GPS008
2017_BZ_LRA_T_012	2017-05-10	N	10:48:00	11:42:00	17.35699	-87.57925	17.35196	-87.58067	17.34785	-87.58270	4	Forereef	13.1	28	6.43		36.88	2
2017_BZ_LRA_T_013	2017-05-10	N	09:25:00	10:10:00	17.40881	-87.55857	17.40518	-87.56013	17.40127	-87.56239	4	Forereef	8.1	28	5.79		36.71	2
2017_BZ_LRA_T_014	2017-05-09	N	13:27:00	13:58:00	17.42347	-87.55215	17.41926	-87.55383	17.41550	-87.55652	4	Forereef	10.2	28.1	6.89		37.07	2	8.75
2017_BZ_LRA_T_015	2017-05-09	N	12:41:00	13:10:00	17.44696	-87.52760	17.44386	-87.53101	17.44106	-87.53474	4	Forereef	9	28.2	7.597		37.08	2	8.6
2017_BZ_LRA_T_016	2017-05-09	N	10:45:00	11:26:00	17.46713	-87.49829	17.46403	-87.50171	17.46119	-87.50536	4	Forereef	12.5	27.9	6.45		37.04	2	8.41
2017_BZ_LRA_T_017	2017-05-14	N	09:20:00	09:45:00	17.44382	-87.44933	17.43935	-87.44882	17.43486	-87.44855	4	Forereef	16.7	29				2		Surface temp
2017_BZ_LRA_T_018	2017-05-14	N	09:56:00	10:41:00	17.41612	-87.45254	17.41168	-87.45332	17.40719	-87.45362	4	6	19	30				2		Surface temp
2017_BZ_LRA_T_019	2017-05-14	N	10:51:00	11:25:00	17.39265	-87.45999	17.38880	-87.46235	17.38559	-87.46573	4	Forereef	18.5	30				2		Surface temp
2017_BZ_LRA_T_020	2017-05-14	N	11:37:00	12:03:00	17.35929	-87.48221	17.35383	-87.48285	17.34969	-87.48273	4	Forereef	15.6	30				2		Surface temp
2017_BZ_LRA_T_021	2017-05-14	N	12:15:00	12:43:00	17.32982	-87.49788	17.32649	-87.50105	17.32250	-87.50369	4	Forereef	17.3	30				2		Surface temp
2017_BZ_LRA_T_022	2017-05-14	N	12:56:00	13:23:00	17.29431	-87.51655	17.28930	-87.51396	17.28534	-87.51363	4	6	16.5	29.5				2		Suface temp
2017_BZ_LRA_T_023	2017-05-14	N	14:00:00	14:29:00	17.26217	-87.52155	17.25881	-87.52461	17.25514	-87.52741	4	Forereef	18	30				2		Surface temp
2017_BZ_LRA_T_024	2017-05-14	N	14:30:00	15:01:00	17.25514	-87.52410	17.25067	-87.52789	17.24616	-87.52706	4	Forereef	18	30				2		Surface temp
2017_BZ_LRA_T_026	2017-05-13	Y	08:18:00	08:59:00	17.20536	-87.54688	17.20615	-87.55147	17.06260	-87.55647	4	Forereef	12.4	28.5				1		Surface temp
2017_BZ_LRA_T_027	2017-05-13	N	09:19:00	09:53:00	17.18772	-87.58894	17.18302	-87.59075	17.17869	-87.59190	4	Forereef	24	30				1
2017_BZ_LRA_T_028	2017-05-13	N	09:57:00	10:23:00	17.17800	-87.59178	17.17651	-87.59121	17.16928	-87.59085	4	Forereef	13	30				1		Depth sounder broken
2017_BZ_LRA_T_029	2017-05-09	N	10:00:00	10:29:00	17.44348	-87.46442	17.44116	-87.46040	17.43844	-87.45664	4	Lagoon	2	27.8	5.75		37.08	2	8.38
2017_BZ_LRA_T_030	2017-05-09	N	09:07:00	09:42:00	17.42744	-87.49541	17.23100	-87.49390	17.41898	-87.49208	4	7	4.3	27.8	5.9		37.17	3	8.4
2017_BZ_LRA_T_031	2017-05-09	N	14:18:00	14:56:00	17.39982	-87.55112	17.39878	-87.55542	17.39351	-87.55654	4	Lagoon	2	28.6	7.79		36.19	2	8.72
2017_BZ_LRA_T_032	2017-05-10	N	08:31:00	09:02:00	17.40693	-87.51486	17.40245	-87.51849	17.39800	-87.51962	4	Lagoon	3.7	27.9	5.81		37.07	2
2017_BZ_LRA_T_034	2017-05-09	N	15:14:00	15:53:00	17.36441	-87.55396	17.36030	-87.55461	17.35597	-87.55397	4	Lagoon	2.7	28.5	7.25		36.05	2	8.78
2017_BZ_LRA_T_037	2017-05-17	Y	09:20:00		17.31409	-87.53423	17.31602	-87.53845	17.31859	-87.54239	4	Lagoon	5.5	31.5
2017_BZ_LRA_T_039	2017-05-11	N	09:04:00	09:40:00	17.29888	-87.56781	17.30289	-87.57016	17.30693	-87.57210	4	Lagoon	2.8	28.4	7.01		36.6	4
2017_BZ_LRA_T_040	2017-05-10	N	15:37:00	16:06:00	17.28724	-87.53719	17.28234	-87.53875	17.27869	-87.54018	4	Lagoon	8.2	28.7	6.51		37.04	2
2017_BZ_LRA_T_041	2017-05-17	N	13:40:00	14:21:00	17.25592	-87.56159	17.25192	-87.56387	17.24800	-87.56609	4	Lagoon	3.7	32				1
2017_BZ_LRA_T_042	2017-05-15	N	11:52:00	12:38:00	17.22731	-87.55832	17.22469	-87.55950	17.22199	-87.55050	4	7	5.1	31				1
2017_BZ_LRA_T_043	2017-05-15	N	10:41:00	11:32:00	17.22004	-87.54546	17.21679	-87.54224	17.21363	-87.53889	4	Lagoon	3.5	30				1
2017_BZ_LRA_T_044	2017-05-19	N	11:23:00	11:50:00	17.20753	-87.57477	17.20625	-87.57940	17.20371	-87.58330	4	Lagoon	2.9	31.5				1
2017_BZ_LRA_T_046	2017-05-11	N	14:53:00	15:22:00	17.18555	-87.60727	17.18512	-87.61230	17.18486	-87.61701	4	Lagoon	1	29.2	7.44		36.9	4
2017_BZ_LRA_T_047	2017-05-11	N	15:36:00	16:04:00	17.17090	-87.60730	17.16650	-87.61006	17.16340	-87.61253	4	Lagoon	1.6	29.8	7.34		36.85	4
2017_BZ_LRA_T_048	2017-05-15	N	16:04:00	16:54:00	17.14054	-87.61936	17.14499	-87.61839	17.14938	-87.61738	4	Lagoon	2.3	32.5				2
2017_BZ_LRA_T_049	2017-05-13	N	10:39:00	11:00:00	17.14728	-87.59431	17.14176	-87.59524	17.13825	-87.59584	4	Forereef	13	30				1

## Sheet: Transect_sightings
Location_code	Observer	Species	Sex	TL (cm)	Horizontal_dist (m)	Behavior	Notes	Habitat
2012_BZ_LRA_T_025		Gincir		125	0			Forereef
2012_BZ_LRA_T_025		Gincir	F	90	1			Forereef
2012_BZ_LRA_T_053		Gincir	M	150	1			Forereef
2012_BZ_LRA_T_061		Gincir		107	0			Forereef
2012_BZ_LRA_T_086		Gincir	M	100	4			Forereef
2012_BZ_LRA_T_086		Gincir	F	91	0			Forereef
2012_BZ_LRA_T_086		Gincir		107	0			Forereef
2012_BZ_LRA_T_088		Gincir	M	150	7.5			Forereef
2012_BZ_LRA_T_092		Gincir		100	0			Forereef
2012_BZ_LRA_T_102		Gincir	F	100	7			Forereef
2012_BZ_LRA_T_117		Gincir	F	150	5			Forereef
2012_BZ_LRA_T_148		Gincir	F	152	3			Seagrass
2012_BZ_LRA_T_149		Gincir	F	150	1.5			Seagrass
2012_BZ_NBZ_T_070		Gincir		150	5			Forereef
2012_BZ_NBZ_T_072		Gincir	F	120	0			Forereef
2012_BZ_NBZ_T_074		Gincir	F	125	0			Forereef
2012_BZ_NBZ_T_098		Gincir		175	4			Patchreef
2012_BZ_NBZ_T_110		Gincir	F	125	1			Seagrass
2012_BZ_SBZ_T_002		Gincir	F	110	1			Patchreef
2012_BZ_SBZ_T_006		Gincir	F	150	3			Patchreef
2012_BZ_SBZ_T_016		Gincir	F	122	0			Seagrass
2012_BZ_SBZ_T_016		Gincir	F	165	1.5			Seagrass
2012_BZ_SBZ_T_021		Gincir	F	122	3			Patchreef
2012_BZ_SBZ_T_042		Gincir	F	130	1			Forereef
2012_BZ_SBZ_T_050		Gincir	F	100	0			Patchreef
2012_BZ_SBZ_T_071		Gincir	F	86	0			Patchreef
2012_BZ_SBZ_T_073		Gincir		90	1			Forereef
2012_BZ_SBZ_T_075		Gincir	F	150	1			Seagrass
2012_BZ_SBZ_T_083		Gincir		55	1			Seagrass
2012_BZ_SBZ_T_084		Gincir	F	40	3			Forereef
2012_BZ_SBZ_T_087		Gincir		100	0			Forereef
2012_BZ_SBZ_T_087		Gincir	F	61	3			Forereef
2012_BZ_SBZ_T_087		Gincir	F	61	2			Forereef
2012_BZ_SBZ_T_152		Gincir	F	91	0			Forereef
2012_BZ_SBZ_T_153		Gincir	F	213	5			Forereef
2012_BZ_SBZ_T_153		Gincir	M	366	5			Forereef
2012_BZ_SBZ_T_154		Gincir	F	244	0			Forereef
2014_BZ_LRA_T_002	Cash	Gincir	F	177.8	0.7366	Resting		Forereef
2014_BZ_LRA_T_005	Rachel	Gincir	U	200	3.6			Forereef
2014_BZ_LRA_T_005	Rachel	Gincir	U	230	3.6			Forereef
2014_BZ_LRA_T_005	Rachel	Gincir	U	248	0			Forereef
2014_BZ_LRA_T_005	Aldy	Gincir	U	157.48	0.6604			Forereef
2014_BZ_LRA_T_005	Rachel	Gincir	U	200	3.6			Forereef
2014_BZ_LRA_T_006	Rachel	Gincir	U	165	1.2			Forereef
2014_BZ_LRA_T_009	Aldy	Gincir	U	160.02	1.0414			Forereef
2014_BZ_LRA_T_013	Rachel	Gincir	U	220	3.8			Forereef
2014_BZ_LRA_T_020	Kevin	Gincir	M	101.6	0.762			Forereef
2014_BZ_LRA_T_020	Cash	Gincir	U	86.36	1.7272	Swimming		Forereef
2014_BZ_LRA_T_021	Hilmar	Gincir	M	144	1.651			Forereef
2014_BZ_LRA_T_022	Hilmar	Gincir	U	170	2.159			Forereef
2014_BZ_LRA_T_022	Hilmar	Gincir	U	170.18	2.032			Forereef
2014_BZ_LRA_T_022	Evaristo	Gincir	U	91.44	3.048	Resting		Forereef
2014_BZ_LRA_T_023	Hilmar	Gincir	F	104.14	0.6604			Forereef
2014_BZ_LRA_T_023	Ivy	Gincir	U	110	7.5	Resting		Forereef
2014_BZ_LRA_T_027	Kevin	Gincir	U	101.6	0.9398	Resting		Forereef
2014_BZ_LRA_T_036	Hilmar	Gincir	F	200	1.2192			Lagoon
2014_BZ_LRA_T_041	Rachel	Gincir	F	230	5.5			Lagoon
2014_BZ_LRA_T_044	Aldy	Gincir	U	167.64	0.635			Lagoon
2014_BZ_LRA_T_049	Aldy	Gincir	U	187.96	1.2446			Forereef
2014_BZ_LRA_T_049	Hilmar	Gincir	U	88.9	1.4732			Forereef
2014_BZ_LRA_T_049	Hilmar	Gincir	U	110	0.0254			Forereef
2014_BZ_TUR_T_009	Percival	Gincir	U	101.6	0.127	Swimming		Forereef
2014_BZ_TUR_T_009	Evaristo	Gincir	U	60.96	3.6576			Forereef
2014_BZ_TUR_T_012	Jacobo	Gincir	U	160	1.3			Forereef
2014_BZ_TUR_T_015	Evaristo	Gincir	M	121.92	2.4384	Resting		Forereef
2014_BZ_TUR_T_015	Evaristo	Gincir	F	91.44	2.4384	Resting		Forereef
2015_BZ_LRA_T_001	Rachel	Gincir		22	5.9			Forereef
2015_BZ_LRA_T_006	Rachel	Gincir		230	6.4			Forereef
2015_BZ_LRA_T_008	Evaristo	Gincir	f	109.22	0.1524			Forereef
2015_BZ_LRA_T_009	Eli	Gincir	F	250	0.8			Forereef
2015_BZ_LRA_T_013	Ivy	Gincir	F	187	6.9			Forereef
2015_BZ_LRA_T_013	Georgie	Gincir		220	2			Forereef
2015_BZ_LRA_T_013	Ivy	Gincir	U	170	4.5			Forereef
2015_BZ_LRA_T_014	Ivy	Gincir	F	58	0.3			Forereef
2015_BZ_LRA_T_016	Alex	Gincir			7.5			Forereef
2015_BZ_LRA_T_016	Alex	Gincir		203.2	0			Forereef
2015_BZ_LRA_T_016	Evaristo	Gincir	M	132.08	0.508			Forereef
2015_BZ_LRA_T_017	Evaristo	Gincir		83.82	0.6096			Forereef
2015_BZ_LRA_T_018	Rachel	Gincir	U	230	2.1			Forereef
2015_BZ_LRA_T_018	Rachel	Gincir	U	230	3.5			Forereef
2015_BZ_LRA_T_018	Megan	Gincir		20	3			Forereef
2015_BZ_LRA_T_018	Megan	Gincir	F	170	0.3			Forereef
2015_BZ_LRA_T_019	Ivy	Gincir	U		0			Forereef
2015_BZ_LRA_T_019	Evaristo	Gincir		111.76	5.8928			Forereef
2015_BZ_LRA_T_019	Evaristo	Gincir	F	106.68	4.572			Forereef
2015_BZ_LRA_T_019	Georgie	Gincir		160	0			Forereef
2015_BZ_LRA_T_019	Georgie	Gincir		140	2.2			Forereef
2015_BZ_LRA_T_020	Rachel	Gincir		180	3			Forereef
2015_BZ_LRA_T_020	Megan	Gincir		130	3.5			Forereef
2015_BZ_LRA_T_021	Megan	Gincir	F	135	0.9			Forereef
2015_BZ_LRA_T_021	Megan	Gincir		140	0.75			Forereef
2015_BZ_LRA_T_021	Alex	Gincir		137.16	0.508			Forereef
2015_BZ_LRA_T_021	Alex	Gincir		121.92	0.9144			Forereef
2015_BZ_LRA_T_021	Georgie	Gincir	U	120	3.4			Forereef
2015_BZ_LRA_T_021	Sam	Gincir		250	6			Forereef
2015_BZ_LRA_T_027	Rachel	Gincir	U	140	2.9			Forereef
2015_BZ_LRA_T_028	Evaristo	Gincir		91.44	3.048			Forereef
2015_BZ_LRA_T_028	Rachel	Gincir	U	150	6.5			Forereef
2015_BZ_LRA_T_028	Evaristo	Gincir		86.36	1.8288			Forereef
2015_BZ_LRA_T_028	Evaristo	Gincir		83.82	3.2766			Forereef
2015_BZ_LRA_T_028	Rachel	Gincir		130	2.2			Forereef
2015_BZ_LRA_T_028	Rachel	Gincir		170	4.1			Forereef
2015_BZ_LRA_T_031	Georgie	Gincir		140	6.75			Lagoon
2015_BZ_LRA_T_033	Megan	Gincir	F	170	3.75			Lagoon
2015_BZ_LRA_T_039	Georgie	Gincir		100	3.5			Lagoon
2015_BZ_LRA_T_040	Alex	Gincir	U	38.1	0			Lagoon
2015_BZ_LRA_T_041	Alex	Gincir			2.54			Lagoon
2015_BZ_LRA_T_042	Rachel	Gincir	F	190	7.2			Lagoon
2015_BZ_LRA_T_042	Evaristo	Gincir	U	139.7	4.9784			Lagoon
2015_BZ_LRA_T_045	Megan	Gincir		150	7.5			Lagoon
2015_BZ_LRA_T_049	Alex	Gincir		165.1	2.6416			Lagoon
2015_BZ_LRA_T_049	Alex	Gincir		152.4	0.4572			Lagoon
2015_BZ_LRA_T_049	Georgie	Gincir		195	2.3			Lagoon
2015_BZ_TUR_T_011	Evaristo	Gincir		101.6	3.048			Forereef
2015_BZ_TUR_T_013	Georgie	Gincir		130	0			Forereef
2015_BZ_TUR_T_013	Evaristo	Gincir		91.44	1.524			Forereef
2015_BZ_TUR_T_017	Alex	Gincir	U	162.56	2.5908			Lagoon
2015_BZ_TUR_T_029	Hilmar	Gincir	F	81.28	0.635			Lagoon
2016_BZ_LRA_T_001	Evan	Gincir	U	137	1.3
2016_BZ_LRA_T_001	Hilmar	Gincir	U	90	1.3716
2016_BZ_LRA_T_001	Jamie	Gincir	F	16.51	2.7432
2016_BZ_LRA_T_002	Rachel	Gincir	U	225	1.8	Sleeping		Forereef
2016_BZ_LRA_T_005	Evan	Gincir	F	197	1.3			Forereef
2016_BZ_LRA_T_005	Evan	Gincir	M	171	1.1			Forereef
2016_BZ_LRA_T_005	Alex	Gincir	U	167.64	3.2512			Forereef
2016_BZ_LRA_T_007	Michel	Gincir	U	150	2			Forereef
2016_BZ_LRA_T_007	Henry	Gincir	U	150	1.4			Forereef
2016_BZ_LRA_T_007	Rachel	Gincir	U	170	0.8			Forereef
2016_BZ_LRA_T_007	Henry	Gincir	U	130	5.15			Forereef
2016_BZ_LRA_T_009	Julia	Gincir	U	112	0.8			Forereef
2016_BZ_LRA_T_009	Evan	Gincir	F	136	3.2			Forereef
2016_BZ_LRA_T_009	Julia	Gincir	U	144	0.3			Forereef
2016_BZ_LRA_T_011	Rachel	Gincir	U	205	2.1	Sleeping		Forereef
2016_BZ_LRA_T_013	Evan	Gincir	U	107	2.8			Forereef
2016_BZ_LRA_T_013	Evan	Gincir	U	109	4.1			Forereef
2016_BZ_LRA_T_014	Evan	Gincir	U	137	1.2			Forereef
2016_BZ_LRA_T_014	Evan	Gincir	U	119	1.8			Forereef
2016_BZ_LRA_T_015	Julia	Gincir	F	96	1.1			Forereef
2016_BZ_LRA_T_015	Julia	Gincir	U	126	3.6			Forereef
2016_BZ_LRA_T_015	Evan	Gincir	U	113	1.8			Forereef
2016_BZ_LRA_T_015	Ivy	Gincir	F	173	2.3	Swimming	Missing left pec fin	Forereef
2016_BZ_LRA_T_016	Julia	Gincir	U	120	6.3			Forereef
2016_BZ_LRA_T_016	Julia	Gincir	U	116	1.7			Forereef
2016_BZ_LRA_T_016	Evan	Gincir	U	194	3.7			Forereef
2016_BZ_LRA_T_016	Sam	Gincir	F	160	0.3			Forereef
2016_BZ_LRA_T_018	Evan	Gincir	U	115	7.3			Forereef
2016_BZ_LRA_T_019	Evaristo	Gincir	U	93.98	1.1176			Forereef
2016_BZ_LRA_T_020	Evan	Gincir	U	112	2.7			Forereef
2016_BZ_LRA_T_021	Henry	Gincir	U	140	1.1			Forereef
2016_BZ_LRA_T_021	Ivy	Gincir	F	205	4.1	Sleeping		Forereef
2016_BZ_LRA_T_021	Ivy	Gincir	U	182	1.5			Forereef
2016_BZ_LRA_T_022	Henry	Gincir	U	120	5.6
2016_BZ_LRA_T_023	Evan	Gincir	U	137	3.4
2016_BZ_LRA_T_023	Evan	Gincir	U	113	2.7
2016_BZ_LRA_T_027	Hilmar	Gincir	F	74	1.7272			Forereef
2016_BZ_LRA_T_028	Evan	Gincir	U	130	6.4
2016_BZ_LRA_T_028	Jamie	Gincir	F	101.6	7.5
2016_BZ_LRA_T_028	Evan	Gincir	U	187	3.5
2016_BZ_LRA_T_028	Evaristo	Gincir	F	143.256	1.9812
2016_BZ_LRA_T_041	Alex	Gincir	U	137.16	3.7084			Lagoon
2016_BZ_LRA_T_043	Rachel	Gincir	U	228	6.3			Lagoon
2016_BZ_LRA_T_048	Evan	Gincir	F	130	1.16			Lagoon
2016_BZ_LRA_T_048	Ivy	Gincir	U	125	3.2			Lagoon
2016_BZ_LRA_T_049	Evaristo	Gincir	U	134.112	2.4892	Sitting
2016_BZ_LRA_T_049	Evaristo	Gincir	U	121.92	1.7018	Sitting
2016_BZ_LRA_T_049	Evan	Gincir	F	174	1.91
2016_BZ_LRA_T_049	Evan	Gincir	U	123	5.1
2016_BZ_LRA_T_049	Evan	Gincir	U	137	4.5
2016_BZ_LRA_T_049	Evan	Gincir	U	110	3
2016_BZ_TUR_T_012	Evaristo	Gincir	F	137.16	2.7432			Forereef
2016_BZ_TUR_T_012	Ivy	Gincir	U	95	3.4			Forereef
2016_BZ_TUR_T_015	Evaristo	Gincir	F	164.592	1.95072		Sitting together	Forereef
2016_BZ_TUR_T_015	Evaristo	Gincir	F	146.304	2.07264		Sitting together	Forereef
2017_BZ_LRA_T_001	EM	Gincir	F	134.62	4.8768			Forereef
2017_BZ_LRA_T_001	IB	Gincir	F	170	4.5	Swimming		Forereef
2017_BZ_LRA_T_003	EM	Gincir	U	190.5	6.7056			Backreef
2017_BZ_LRA_T_005	EM	Gincir	F	162.56	5.588			Lagoon
2017_BZ_LRA_T_006	SO	Gincir	F	146	1.7			Forereef
2017_BZ_LRA_T_007	EC	Gincir	F	138	1.1			Forereef
2017_BZ_LRA_T_011	TM	Gincir	U	190	0.3			Forereef
2017_BZ_LRA_T_011	TM	Gincir	U	211	0			Forereef
2017_BZ_LRA_T_012	TM	Gincir	U	220	2.3			Forereef
2017_BZ_LRA_T_013	OA	Gincir	M	120	5.8			Forereef
2017_BZ_LRA_T_014	OA	Gincir	M	200	10			Forereef
2017_BZ_LRA_T_017	EM	Gincir	U	139.7	0.3556			Forereef
2017_BZ_LRA_T_018	OA	Gincir	F	130	7.1
2017_BZ_LRA_T_019	SO	Gincir	F	243	4.5			Forereef
2017_BZ_LRA_T_022	IB	Gincir	U	160	1.2	Sleeping
2017_BZ_LRA_T_022	EM	Gincir	U	129.54	5.1816
2017_BZ_LRA_T_022	EM	Gincir	U	99.06	0.4318	Sitting
2017_BZ_LRA_T_022	EM	Gincir	U	91.44	5.9436	Sitting
2017_BZ_LRA_T_027	SG	Gincir	F	220	0.2			Forereef
2017_BZ_LRA_T_027	EM	Gincir	U	121.92	0.4572	Swimming with other ns		Forereef
2017_BZ_LRA_T_027	EM	Gincir	F	127	0.3048	Swimming with other ns		Forereef
2017_BZ_LRA_T_028	EM	Gincir	F	152.4	1.2192			Forereef
2017_BZ_LRA_T_032	CX	Gincir	U	170	3.4			Lagoon
2017_BZ_LRA_T_039	EM	Gincir	U	17.78	3.048			Lagoon
2017_BZ_LRA_T_046	TM	Gincir	F	90	4.1			Lagoon
2017_BZ_LRA_T_049	IB	Gincir	U	150	0.7	Sleeping		Forereef
2017_BZ_LRA_T_049	SG	Gincir	F	165	3.2			Forereef
2017_BZ_LRA_T_049	IB	Gincir	U	140	0	Sleeping		Forereef
